# Supplementary material for: asb5a/asb5b Double Knockout Affects Zebrafish Cardiac Contractile Function
Source: Int J Mol Sci. 2023 Nov 15;24(22):16364. doi: 10.3390/ijms242216364 (PMC10671462; doi:10.3390/ijms242216364)
Supplement: Supplementary file 1 [file ijms-24-16364-s001.zip]

Archive with 3 entries (3 files):
- Supplementary Excel Table S1.xlsx
- Supplementary Excel Table S2.xlsx
- Supplementary Flie S1.pdf
