# Supplementary material for: asb5a/asb5b Double Knockout Affects Zebrafish Cardiac Contractile Function
Source: Int J Mol Sci. 2023 Nov 15;24(22):16364. doi: 10.3390/ijms242216364 (PMC10671462; doi:10.3390/ijms242216364)
Supplement: Supplementary file 1 [file ijms-24-16364-s001.zip › Supplementary Excel Table S1.xlsx]

## Sheet: Sheet1
semi automatic heartbeat analysis output datas
Filename	Heartrate: Mean				Heartperiod: Mean				Diastolic Intervals: Mean				Systolic Intervals: Mean				Diastolic Diameters				Systolic Diameters				Fractional Shortening
	WT	asb5a-/-	asb5b-MO	asb5a-/-+asb5b-MO	WT	asb5a-/-	asb5b-MO	asb5a-/-+asb5b-MO	WT	asb5a-/-	asb5b-MO		WT	asb5a-/-	asb5b-MO	asb5a-/-+asb5b-MO	WT	asb5a-/-	asb5b-MO	asb5a-/-+asb5b-MO	WT	asb5a-/-	asb5b-MO	asb5a-/-+asb5b-MO	WT	asb5a-/-	asb5b-MO	asb5a-/-:asb5b-MO
1	2.09334	2.5629	1.64296	1.91519	0.477993	0.31954	0.410463	0.522299	0.112527	0.11468	0.106571	0.263054	0.230393	0.20527	0.274294	0.32983	218.021	203.022	237.005	198.002	135.015	164.027	110.018	151.053	0.216796	0.235776	0.270814	0.176631
2	2.26218	2.22883	2.29002	1.77205	0.456266	0.529742	0.436752	0.564605	0.107518	0.100016	0.172787	0.124321	0.289816	0.225266	0.263965	0.343627	233	221	180.557	192	123.037	141.004	116.004	187.011	0.228255	0.302567	0.247771	0.188366
3	2.0574	2.77157	3.09257	2.04566	0.522902	0.367682	0.323599	0.489031	0.110316	0.110312	0.14933	0.185267	0.228298	0.257348	0.220338	0.303635	188	173.003	217.611	250.008	158.003	155.003	114	174.072	0.206906	0.293893	0.298196	0.197673
4	2.10605	2.04551	2.24722	1.98478	0.47494	0.405331	0.315722	0.504002	0.184071	0.0956789	0.145464	0.201473	0.290868	0.296327	0.23098	0.302955	166.027	204.002	236.012	255.008	124.004	129	127	173.012	0.202144	0.211044	0.250796	0.201042
5	2.38868	2.4255	2.0382	1.90049	0.418928	0.330581	0.537951	0.526471	0.140592	0.125129	0.106211	0.252231	0.278606	0.206538	0.279715	0.371363	176.343	154	208.81	184.003	130.096	143	146.055	140.032	0.228362	0.288598	0.244882	0.160903
6	2.34325	2.92181	1.8545	1.90227	0.542782	0.353613	0.319065	0.525868	0.117313	0.112041	0.102648	0.27245	0.261856	0.240783	0.283685	0.362675	194.023	153.003	227.009	196.329	148.003	102	149.013	142.014	0.228646	0.219582	0.222475	0.211666
7	2.1523	2.4825	3.08555	1.98571	0.631404	0.433422	0.329645	0.612099	0.12525	0.109653	0.132789	0.251886	0.25265	0.252736	0.265842	0.360518	210.038	153.003	178.154	332.88	120.004	158.003	124	138.004	0.271956	0.221143	0.249306	0.178836
8	2.63139	2.37917	2.60669	1.39218	0.380467	0.412463	0.305135	0.851954	0.172274	0.100452	0.150732	0.278151	0.20778	0.247386	0.283685	0.384377	201.01	157	185.098	331.798	144	140.004	128.004	139.004	0.287362	0.296712	0.2269	0.0355485
9	2.36635	2.18466	1.86195	1.36962	0.422991	0.458018	0.493116	0.730677	0.109136	0.132103	0.0979208	0.181968	0.262736	0.211379	0.297505	0.329304	175.071	183	216.015	238.053	139.004	125.004	117.017	134.239	0.295109	0.296698	0.276849	0.125602
10	2.30187	2.35669	3.08667	1.55132	0.435088	0.489099	0.334695	0.697849	0.137163	0.153434	0.101911	0.337231	0.297234	0.292192	0.232633	0.365815	212.002	184.003	193.022	189.042	128.016	118.004	156.003	166.027	0.172808	0.269052	0.200954	0.139054
11	2.10815	2.63203	3.07843	1.85653	0.648511	0.338286	0.330488	0.538798	0.119657	0.121897	0.15851	0.255971	0.285187	0.215316	0.280404	0.358994	194.023	207.087	183.537	252	148.03	135	143.056	143.014	0.308673	0.300658	0.208887	0.154199
12	2.36256	2.33285	2.02433	1.79936	0.423445	0.634801	0.632845	0.555884	0.140345	0.0975514	0.09831	0.265514	0.281762	0.292272	0.282662	0.325532	209.038	208.002	196.957	188.566	137.131	125.036	110.018	156.003	0.286576	0.265779	0.247953	0.173908
13	2.39281	2.03283	2.60004	1.52149	0.426775	0.492122	0.314592	0.657381	0.188376	0.157667	0.138214	0.297333	0.235986	0.222287		0.359714	189.011	227.02	181.741	257.002	110	119	123.004	199.002	0.309205	0.175484	0.207303	0.189426
14	2.45692	2.1792	2.42636	1.19418	0.407153	0.459089	0.302545	0.837699	0.124464	0.142767	0.115979	0.121467	0.282583	0.242843		0.331166	165.003	166	191.506	281.002	123.037	145.003	120.004	153.013	0.199046	0.281332	0.213115	0.0883783
15	2.13643	2.18499	2.939	1.49972	0.474349	0.458022	0.352168	0.667162	0.102182	0.165014	0.120758	0.212433		0.293008		0.302913	175.003	163.003	196.195	243.074	145.014	109.005	113.004	143.004	0.202883	0.283685	0.223232	0.162792
16	2.19041	2.32146	2.43509	2.02669	0.462746	0.465694	0.314594	0.493519	0.201624	0.104079	0.136282	0.245219		0.289861		0.371422	229.035	168.003	179.507	267.479	145.055	137.015	129.016	140	0.17147	0.263802	0.218829	0.147258
17	2.11278	2.76685	2.73299	2.03262	0.477344	0.469653	0.365902	0.492142	0.222898	0.0997809	0.182429	0.235911				0.35329	174.012	168	218.64	186.024	126.004	147.054	119.017	133.094	0.178563	0.247357	0.227385	0.132247
18	2.24177	2.85265	2.93345	1.86779	0.608809	0.350817	0.401279	0.535689	0.100074	0.139683	0.118337	0.290689				0.360449	164	188.003	212.015	189.264	143.014	120	146.031	165.076	0.181839	0.267213	0.234889	0.025539
19	2.8094	2.5137	2.81424	1.82265	0.35622	0.39815	0.394151	0.548821	0.180386	0.146675	0.114253	0.303313				0.383028	210.021	158.003	202.53	186.024		119	149.164	164.027	0.296858	0.249944	0.264021
20	2.31056	2.39513	3.04089	1.33382	0.432972	0.417761	0.339682	0.750194	0.103254	0.1279	0.119018	0.126129				0.338594	191	210	230.691	235.002		138.004	112.071	134.004		0.254213
21	2.50259	2.89984	2.75233	1.12382	0.399847	0.350564	0.457936	0.890274	0.137754	0.107721	0.108625	0.340592				0.301635	183.011	191.003	213.735	219.228		124	112.004	151.013
22	2.29462	2.9976	1.84479	1.23948	0.44604	0.333776	0.733888	0.808061	0.151564	0.111489	0.101871	0.346859				0.367251	177.003	200.002	186.502	198		127	120.067	160.028
23	2.104	2.09574	2.59198	1.9608	0.475457	0.477249	0.326787	0.49943	0.125848	0.184977	0.157666	0.342818				0.384006	224.002	214	222.501	184.043		134	146	140
24	2.69162	2.25751	2.72851	1.68327	0.479621	0.443083	0.3211	0.594278	0.273739	0.110295	0.101248	0.148881				0.379823	210.002	173.003	223.081	225.009			134	208.118
25	2.34496	2.41286	2.56231	1.58254	0.437306	0.423351	0.433431	0.632142	0.209008	0.106427	0.104571	0.150862				0.387984	189.011	238.002	188.277	234.002			127	143.423
26	2.06835	2.43838	2.01951	1.88975	0.483682	0.41034	0.61456	0.529345	0.122511	0.117797	0.116407	0.140954					189.095	237.008	200.032	209.022			129	133.004
27	2.20587		2.47686	1.86514	0.583005	0.498019	0.403968	0.536425	0.118443	0.0960708	0.120779	0.156602					151.083	228.009	199.669	260.069			141.004	152.003
28			2.45507	1.85165	0.453603	0.361586	0.423887	0.540212	0.11496	0.13669	0.152543	0.237413					204.039	168.027		185			144.087	181
29			2.34221	1.83708	0.468233	0.395007	0.504428	0.544453	0.179216	0.104744	0.113102	0.218942					219.082			198.04			131.015	255.601
30			2.51621	1.56252			0.539755	0.462314		0.101326	0.0961889	0.139925								184.043			122.004
31				2.1642			0.383853	0.452325		0.103785	0.103692	0.239057
32				1.84575			0.40133	0.557319		0.164356	0.103825	0.106276
33				0.600919			0.494801	0.510097		0.0945292	0.115932	0.135284
34				0.476775			0.457727	0.506712		0.109004	0.11169	0.12692
35				0.64986				0.485913			0.14796	0.110614
36				0.154105				0.549554			0.105516	0.234892
37				1.02303				0.978028			0.10088	0.104303
38				1.97406				0.547425			0.104953	0.124879
39				1.94982				0.512884			0.130125	0.183053
40				1.83788				0.559554			0.171552	0.176527
41				1.96605				0.508743			0.102359	0.148191
42				1.84025				0.543562				0.171933
43				1.83532				0.545125
44				2.02725				0.493589
45				1.96051				0.510135
46				2.05874				0.464576
47				1.8203				0.471282
48				1.82725
49
