# Supplementary material for: asb5a/asb5b Double Knockout Affects Zebrafish Cardiac Contractile Function
Source: Int J Mol Sci. 2023 Nov 15;24(22):16364. doi: 10.3390/ijms242216364 (PMC10671462; doi:10.3390/ijms242216364)
Supplement: Supplementary file 1 [file ijms-24-16364-s001.zip › Supplementary Excel Table S2.xlsx]

## Sheet: Supplementary Excel Table S2
transcriptome datas
gene_id	gene_name	description	length	A_vs_WT_fc(A/WT)	A_vs_WT_log2fc(A/WT)	A_vs_WT_pvalue	A_vs_WT_padjust	A_vs_WT_significant	A_vs_WT_regulate	B_vs_WT_fc(B/WT)	B_vs_WT_log2fc(B/WT)	B_vs_WT_pvalue	B_vs_WT_padjust	B_vs_WT_significant	B_vs_WT_regulate	B_vs_A_fc(B/A)	B_vs_A_log2fc(B/A)	B_vs_A_pvalue	B_vs_A_padjust	B_vs_A_significant	B_vs_A_regulate	nr	go	KO_id	KO_name	paths	cog	cog_description	pfam	swissprot	entrez
ENSDARG00000115992	CR382385.1		1372	6.12432	2.61455	0.0455424	0.191138	no	up	0.240853	-2.05378	0.320093	1	no	down	0.0413989	-4.59426	0.0020161	0.00450333	yes	down		GO:0016021(cellular_component:integral component of membrane); GO:0016020(cellular_component:membrane)
ENSDARG00000073824	RASGRF1	si:ch211-234p18.3 [Source:ZFIN;Acc:ZDB-GENE-090311-28]	4177	0.668693	-0.580583	0.0570284	0.220894	no	down	0.215733	-2.21268	7.79e-16	1.33e-14	yes	down	0.333607	-1.58378	7.28e-07	2.67e-06	yes	down	XP_002665395.1(ras-specific guanine nucleotide-releasing factor 1 isoform X2 [Danio rerio])	GO:0043547(biological_process:positive regulation of GTPase activity); GO:0046578(biological_process:regulation of Ras protein signal transduction); GO:0035023(biological_process:regulation of Rho protein signal transduction); GO:0005085(molecular_function:guanyl-nucleotide exchange factor activity); GO:0005515(molecular_function:protein binding); GO:0005886(cellular_component:plasma membrane); G…	K04349	RASGRF1	map04014(Ras signaling pathway); map04510(Focal adhesion); map04010(MAPK signaling pathway)	ENOG410XPWA(T:Signal transduction mechanisms)	ENOG410XPWA(Ras protein-specific guanine nucleotide-releasing factor)	PF00617.21(RasGEF:RasGEF domain); PF00621.22(RhoGEF:RhoGEF domain); PF00169.31(PH:PH domain); PF00618.22(RasGEF_N:RasGEF N-terminal motif); PF15070.8(GOLGA2L5:Putative golgin subfamily A member 2-like protein 5)	sp|Q13972|RGRF1_HUMAN(Ras-specific guanine nucleotide-releasing factor 1 OS=Homo sapiens OX=9606 GN=RASGRF1 PE=1 SV=2)	568885
ENSDARG00000053124	si:dkey-148a17.6	si:dkey-148a17.6 [Source:ZFIN;Acc:ZDB-GENE-160728-65]	1358	0.0797086	-3.64912	0.0988045	0.308866	no	down	0.987872	-0.0176042	0.986772	0.990341	no	down	12.7917	3.67714	0.0489827	0.0816438	no	up	NP_001315635.1(uncharacterized protein LOC108190685 [Danio rerio])	GO:0008528(molecular_function:G-protein coupled peptide receptor activity); GO:0004930(molecular_function:G-protein coupled receptor activity); GO:0016021(cellular_component:integral component of membrane); GO:0016020(cellular_component:membrane); GO:0007218(biological_process:neuropeptide signaling pathway); GO:0007165(biological_process:signal transduction); GO:0005887(cellular_component:integr…	K04296	LTB4R1	map04080(Neuroactive ligand-receptor interaction)	ENOG410XRW9(U:Intracellular trafficking, secretion, and vesicular transport)	ENOG410XRW9(Receptor)	PF00001.23(7tm_1:7 transmembrane receptor (rhodopsin family)); PF10320.11(7TM_GPCR_Srsx:Serpentine type 7TM GPCR chemoreceptor Srsx); PF04789.17(DUF621:Protein of unknown function (DUF621)); PF10328.11(7TM_GPCR_Srx:Serpentine type 7TM GPCR chemoreceptor Srx)	sp|Q15722|LT4R1_HUMAN(Leukotriene B4 receptor 1 OS=Homo sapiens OX=9606 GN=LTB4R PE=1 SV=2)	108190685
ENSDARG00000105567	CR388046.5		752	1	0	1	1	no test	no test	1	0	1	1	no test	no test	1	0	1	1	no test	no test	XP_021327618.1(serine/threonine-protein kinase pim-2-like isoform X2 [Danio rerio])	GO:0005737(cellular_component:cytoplasm); GO:0007346(biological_process:regulation of mitotic cell cycle); GO:0004674(molecular_function:protein serine/threonine kinase activity); GO:0043066(biological_process:negative regulation of apoptotic process); GO:0046777(biological_process:protein autophosphorylation); GO:0005524(molecular_function:ATP binding)				COG0515(T:Signal transduction mechanisms)	COG0515(Serine Threonine protein kinase)		sp|Q9PU85|PIM3_COTJA(Serine/threonine-protein kinase pim-3 OS=Coturnix japonica OX=93934 GN=PIM3 PE=2 SV=1)
ENSDARG00000078073	nudt5	nudix (nucleoside diphosphate linked moiety X)-type motif 5 [Source:ZFIN;Acc:ZDB-GENE-040625-63]	1396	0.864133	-0.210674	0.382189	0.656953	no	down	0.892745	-0.16368	0.404346	0.491585	no	down	1.06781	0.0946615	0.60927	0.678476	no	up	NP_001002086.1(ADP-sugar pyrophosphatase [Danio rerio])	GO:0016787(molecular_function:hydrolase activity); GO:0005634(cellular_component:nucleus); GO:0006753(biological_process:nucleoside phosphate metabolic process); GO:0047631(molecular_function:ADP-ribose diphosphatase activity); GO:0019693(biological_process:ribose phosphate metabolic process)	K13987	NUDT5	map00230(Purine metabolism)	COG0494(L:Replication, recombination and repair)	COG0494(Nudix hydrolase)	PF00293.30(NUDIX:NUDIX domain)	sp|Q9UKK9|NUDT5_HUMAN(ADP-sugar pyrophosphatase OS=Homo sapiens OX=9606 GN=NUDT5 PE=1 SV=1)	415176
ENSDARG00000059629	asphd2	aspartate beta-hydroxylase domain containing 2 [Source:NCBI gene;Acc:569819]	2792	0.745536	-0.423651	0.108035	0.325558	no	down	0.620273	-0.689024	0.0102372	0.0207349	no	down	0.856353	-0.223723	0.217351	0.295347	no	down	NP_001073514.1(aspartate beta-hydroxylase domain-containing protein 2 [Danio rerio])	GO:0016021(cellular_component:integral component of membrane); GO:0018193(biological_process:peptidyl-amino acid modification); GO:0051213(molecular_function:dioxygenase activity)				COG3555(O:Posttranslational modification, protein turnover, chaperones)	COG3555(beta-hydroxylase)	PF05118.17(Asp_Arg_Hydrox:Aspartyl/Asparaginyl beta-hydroxylase)	sp|A0JMH0|ASPH2_DANRE(Aspartate beta-hydroxylase domain-containing protein 2 OS=Danio rerio OX=7955 GN=asphd2 PE=2 SV=1)	569819
ENSDARG00000105563	CR450827.3		695	1	0	1	1	no test	no test	1	0	1	1	no test	no test	1	0	1	1	no test	no test	XP_021329809.1(serine/threonine-protein kinase pim-2-like [Danio rerio])	GO:0005737(cellular_component:cytoplasm); GO:0007346(biological_process:regulation of mitotic cell cycle); GO:0004674(molecular_function:protein serine/threonine kinase activity); GO:0043066(biological_process:negative regulation of apoptotic process); GO:0046777(biological_process:protein autophosphorylation); GO:0005524(molecular_function:ATP binding)				COG0515(T:Signal transduction mechanisms)	COG0515(Serine Threonine protein kinase)		sp|Q62070|PIM2_MOUSE(Serine/threonine-protein kinase pim-2 OS=Mus musculus OX=10090 GN=Pim2 PE=1 SV=1)
ENSDARG00000078055	acd	ACD shelterin complex subunit and telomerase recruitment factor [Source:ZFIN;Acc:ZDB-GENE-081022-45]	1464	1.99003	0.992793	0.00312755	0.0284304	no	up	0.341034	-1.55201	5.25e-05	0.000178173	yes	down	0.178087	-2.48935	3.6e-25	5.46e-24	yes	down	XP_005168971.1(telomeric protein TPP1 isoform X1 [Danio rerio])	GO:0000723(biological_process:telomere maintenance); GO:0007507(biological_process:heart development); GO:0005697(cellular_component:telomerase holoenzyme complex); GO:0070187(cellular_component:telosome); GO:0042162(molecular_function:telomeric DNA binding); GO:0070198(biological_process:protein localization to chromosome, telomeric region); GO:0000781(cellular_component:chromosome, telomeric re…	K11114	ACD, TPP1		ENOG411164B(S:Function unknown)	ENOG411164B(Pfam:Telomere_Pot1)	PF10341.11(TPP1:Shelterin complex subunit, TPP1/ACD)		794664
ENSDARG00000039222	mpl	MPL proto-oncogene, thrombopoietin receptor [Source:ZFIN;Acc:ZDB-GENE-060421-1]	1968	2.26814	1.18151	0.420971	0.690624	no	up	1.01364	0.0195505	0.989637	0.992297	no	up	0.457445	-1.12833	0.236424	0.316689	no	down	CAL90973.1(TPA: putative thrombopoietin receptor b [Danio rerio])	GO:0008284(biological_process:positive regulation of cell proliferation); GO:0009897(cellular_component:external side of plasma membrane); GO:0019221(biological_process:cytokine-mediated signaling pathway); GO:0002574(biological_process:thrombocyte differentiation); GO:0016021(cellular_component:integral component of membrane); GO:0016020(cellular_component:membrane); GO:0005515(molecular_functio…	K05082	TPOR, MPL, CD110	map04060(Cytokine-cytokine receptor interaction); map04630(JAK-STAT signaling pathway)	ENOG410YM4I(U:Intracellular trafficking, secretion, and vesicular transport)	ENOG410YM4I(regulation of chemokine production)	PF09067.12(EpoR_lig-bind:Erythropoietin receptor, ligand binding); PF00041.23(fn3:Fibronectin type III domain); PF18207.3(LIFR_N:Leukemia inhibitory factor receptor N-terminal domain)	sp|P40238|TPOR_HUMAN(Thrombopoietin receptor OS=Homo sapiens OX=9606 GN=MPL PE=1 SV=1)	445381
ENSDARG00000077776	csnk2b	casein kinase 2, beta polypeptide [Source:NCBI gene;Acc:30428]	1659	0.700259	-0.514039	0.00448802	0.0374991	no	down	0.813638	-0.297542	0.0657911	0.105624	no	down	1.19933	0.26223	0.0470532	0.0788522	no	up	KAB5517759.1(hypothetical protein PHYPO_G00170870 [Pangasianodon hypophthalmus])	GO:0005737(cellular_component:cytoplasm); GO:0016301(molecular_function:kinase activity); GO:0019887(molecular_function:protein kinase regulator activity); GO:0016055(biological_process:Wnt signaling pathway); GO:0046872(molecular_function:metal ion binding); GO:0005956(cellular_component:protein kinase CK2 complex)	K03115	CSNK2B	map04137(Mitophagy - animal); map05162(Measles); map05022(Pathways of neurodegeneration - multiple diseases); map05010(Alzheimer disease); map05020(Prion disease); map03008(Ribosome biogenesis in eukaryotes); map04064(NF-kappa B signaling pathway); map04520(Adherens junction); map04310(Wnt signaling pathway); map05235(PD-L1 expression and PD-1 checkpoint pathway in cancer)	COG5041(D:Cell cycle control, cell division, chromosome partitioning); COG5041(K:Transcription); COG5041(T:Signal transduction mechanisms)	COG5041(casein kinase ii); COG5041(casein kinase ii); COG5041(casein kinase ii)	PF01214.20(CK_II_beta:Casein kinase II regulatory subunit)	sp|Q91398|CSK2B_DANRE(Casein kinase II subunit beta OS=Danio rerio OX=7955 GN=csnk2b PE=2 SV=1)	30428
ENSDARG00000017397	smarcc1a	SWI/SNF related, matrix associated, actin dependent regulator of chromatin, subfamily c, member 1a [Source:ZFIN;Acc:ZDB-GENE-080514-3]	4601	0.489446	-1.03078	1.83e-05	0.000404256	yes	down	1.23219	0.301221	0.235724	0.314695	no	up	2.5923	1.37423	4.89e-31	1.03e-29	yes	up	XP_003200294.1(SWI/SNF complex subunit SMARCC1 isoform X1 [Danio rerio])	GO:0005737(cellular_component:cytoplasm); GO:0042393(molecular_function:histone binding); GO:0006338(biological_process:chromatin remodeling); GO:0005634(cellular_component:nucleus); GO:0043044(biological_process:ATP-dependent chromatin remodeling); GO:0003007(biological_process:heart morphogenesis); GO:0071565(cellular_component:nBAF complex); GO:0045893(biological_process:positive regulation of…	K11649	SMARCC	map05225(Hepatocellular carcinoma); map04714(Thermogenesis)	COG5259(B:Chromatin structure and dynamics); COG5259(K:Transcription)	COG5259(SWI SNF related, matrix associated, actin dependent regulator of chromatin, subfamily c, member); COG5259(SWI SNF related, matrix associated, actin dependent regulator of chromatin, subfamily c, member)	PF16496.7(SWIRM-assoc_2:SWIRM-associated domain at the N-terminal); PF04433.19(SWIRM:SWIRM domain); PF16498.7(SWIRM-assoc_3:SWIRM-associated domain at the C-terminal); PF16495.7(SWIRM-assoc_1:SWIRM-associated region 1); PF00249.33(Myb_DNA-binding:Myb-like DNA-binding domain); PF13921.8(Myb_DNA-bind_6:Myb-like DNA-binding domain); PF16589.7(BRCT_2:BRCT domain, a BRCA1 C-terminus domain)	sp|Q92922|SMRC1_HUMAN(SWI/SNF complex subunit SMARCC1 OS=Homo sapiens OX=9606 GN=SMARCC1 PE=1 SV=3)	403020
ENSDARG00000108635	BX470105.1		117	1	0	1	1	no test	no test	1	0	1	1	no test	no test	1	0	1	1	no test	no test		GO:0003735(molecular_function:structural constituent of ribosome); GO:0005840(cellular_component:ribosome)
ENSDARG00000088145	atg4db	autophagy related 4D, cysteine peptidase b [Source:ZFIN;Acc:ZDB-GENE-131025-1]	1236	0.661959	-0.595186	0.865567	1	no	down	9.14435	3.19288	0.0157634	0.0303195	yes	up	14.6227	3.87014	0.0061069	0.0124687	yes	up	XP_009297433.2(cysteine protease ATG4D [Danio rerio])	GO:0015031(biological_process:protein transport); GO:0005737(cellular_component:cytoplasm); GO:0006914(biological_process:autophagy); GO:0008234(molecular_function:cysteine-type peptidase activity)	K08342	ATG4	map04136(Autophagy - other); map04140(Autophagy - animal)	ENOG410XPQ0(O:Posttranslational modification, protein turnover, chaperones)	ENOG410XPQ0(Cysteine peptidase)	PF03416.21(Peptidase_C54:Peptidase family C54)	sp|Q8BGV9|ATG4D_MOUSE(Cysteine protease ATG4D OS=Mus musculus OX=10090 GN=Atg4d PE=1 SV=1)	100329304
ENSDARG00000101130	coq8b	coenzyme Q8B [Source:NCBI gene;Acc:799071]	2161	0.0191092	-5.70959	0.00247892	0.0237371	yes	down	6.88079	2.78257	2.46e-07	1.26e-06	yes	up	375.257	8.55173	9.1e-12	5.47e-11	yes	up	XP_021322006.1(atypical kinase COQ8B, mitochondrial isoform X1 [Danio rerio])	GO:0006744(biological_process:ubiquinone biosynthetic process); GO:0016301(molecular_function:kinase activity); GO:0005739(cellular_component:mitochondrion)	K08869	ADCK, ABC1		COG0661(S:Function unknown)	COG0661(Required, probably indirectly, for the hydroxylation of 2-octaprenylphenol to 2-octaprenyl-6-hydroxy-phenol, the fourth step in ubiquinone biosynthesis (By similarity))	PF03109.18(ABC1:ABC1 atypical kinase-like domain)	sp|A3QJU3|COQ8B_DANRE(Atypical kinase COQ8B, mitochondrial OS=Danio rerio OX=7955 GN=coq8b PE=3 SV=2)	799071
ENSDARG00000108057	CU459020.1		117	1	0	1	1	no test	no test	1	0	1	1	no test	no test	1	0	1	1	no test	no test		GO:0003735(molecular_function:structural constituent of ribosome); GO:0005840(cellular_component:ribosome)
ENSDARG00000099913	snrnp35	small nuclear ribonucleoprotein 35 (U11/U12) [Source:NCBI gene;Acc:569999]	762	10.6767	3.41639	0.0276331	0.136231	no	up	1.82102	0.864744	0.437304	0.524922	no	up	0.173876	-2.52387	1.84e-15	1.49e-14	yes	down	NP_001025412.1(U11/U12 small nuclear ribonucleoprotein 35 kDa protein [Danio rerio])	GO:0003676(molecular_function:nucleic acid binding); GO:0005634(cellular_component:nucleus); GO:0000398(biological_process:mRNA splicing, via spliceosome); GO:0017069(molecular_function:snRNA binding); GO:0003723(molecular_function:RNA binding); GO:0005689(cellular_component:U12-type spliceosomal complex); GO:0003729(molecular_function:mRNA binding)	K13155	SNRNP35		COG0724(S:Function unknown)	COG0724(Rna-binding protein)	PF00076.24(RRM_1:RNA recognition motif. (a.k.a. RRM, RBD, or RNP domain))	sp|Q4KMD3|U1SBP_DANRE(U11/U12 small nuclear ribonucleoprotein 35 kDa protein OS=Danio rerio OX=7955 GN=snrnp35 PE=2 SV=1)	569999
ENSDARG00000038655	ajap1	adherens junctions associated protein 1 [Source:ZFIN;Acc:ZDB-GENE-041210-353]	6982	0.596962	-0.74429	0.215339	0.487566	no	down	1.02969	0.0422137	0.920354	0.940775	no	up	1.78156	0.833142	0.0853874	0.133068	no	up	XP_005167007.1(adherens junction-associated protein 1 [Danio rerio])	GO:0044291(cellular_component:cell-cell contact zone); GO:0009898(cellular_component:cytoplasmic side of plasma membrane); GO:0005912(cellular_component:adherens junction); GO:0008013(molecular_function:beta-catenin binding); GO:0044214(cellular_component:spanning component of plasma membrane)	K21387	AJAP1		ENOG410YW4K(U:Intracellular trafficking, secretion, and vesicular transport)	ENOG410YW4K(adherens junctions associated protein 1)	PF15298.8(AJAP1_PANP_C:AJAP1/PANP C-terminus)	sp|Q4W8E7|AJAP1_RAT(Adherens junction-associated protein 1 OS=Rattus norvegicus OX=10116 GN=Ajap1 PE=2 SV=1)	101887016
ENSDARG00000061057	cyhr1	cysteine/histidine-rich 1 [Source:NCBI gene;Acc:767773]	1818	1.49132	0.576592	0.0444806	0.18802	no	up	0.878296	-0.187221	0.534212	0.617656	no	down	0.606976	-0.720289	2.61e-05	7.86e-05	no	down	NP_001070208.1(cysteine and histidine-rich protein 1 [Danio rerio])	GO:0005737(cellular_component:cytoplasm); GO:0046872(molecular_function:metal ion binding); GO:0008270(molecular_function:zinc ion binding); GO:0005515(molecular_function:protein binding)				ENOG410XVP0(O:Posttranslational modification, protein turnover, chaperones)	ENOG410XVP0(e3 ubiquitin-protein ligase)	PF13920.8(zf-C3HC4_3:Zinc finger, C3HC4 type (RING finger)); PF02176.20(zf-TRAF:TRAF-type zinc finger); PF03145.18(Sina:Seven in absentia protein family)	sp|Q08CH8|CYHR1_DANRE(Cysteine and histidine-rich protein 1 OS=Danio rerio OX=7955 GN=cyhr1 PE=2 SV=1)	767773
ENSDARG00000036295	golga7ba	golgin A7 family, member Ba [Source:ZFIN;Acc:ZDB-GENE-050417-14]	3477	0.885135	-0.17603	0.467532	0.725791	no	down	0.180737	-2.46803	2.75e-20	7.95e-19	yes	down	0.211077	-2.24416	5.92e-20	6.72e-19	yes	down	NP_001017566.1(golgin A7 family, member Ba [Danio rerio])	GO:0018230(biological_process:peptidyl-L-cysteine S-palmitoylation); GO:0016020(cellular_component:membrane); GO:0018215(biological_process:protein phosphopantetheinylation); GO:0006612(biological_process:protein targeting to membrane); GO:0002178(cellular_component:palmitoyltransferase complex)				ENOG4111NS1(S:Function unknown)	ENOG4111NS1(Golgin A7)	PF10256.11(Erf4:Golgin subfamily A member 7/ERF4 family); PF05478.13(Prominin:Prominin)	sp|Q9D428|GOG7B_MOUSE(Golgin subfamily A member 7B OS=Mus musculus OX=10090 GN=GOLGA7B PE=1 SV=1)	550228
ENSDARG00000062171	olfml3b	olfactomedin-like 3b [Source:NCBI gene;Acc:562022]	1540	0.858369	-0.22033	0.619242	0.82345	no	down	3.19841	1.67736	0.00010055	0.0003212	yes	up	3.84217	1.94192	1.91e-06	6.66e-06	yes	up	AAI14288.1(Olfactomedin-like 3, partial [Danio rerio])	GO:0005576(cellular_component:extracellular region); GO:0007275(biological_process:multicellular organism development)	K25448	OLFML1_3		ENOG410XZN8(U:Intracellular trafficking, secretion, and vesicular transport)	ENOG410XZN8(Olfactomedin-like domain)	PF02191.18(OLF:Olfactomedin-like domain)	sp|Q29RB4|OLF3A_DANRE(Olfactomedin-like protein 3A OS=Danio rerio OX=7955 GN=olfml3a PE=2 SV=2)	562022
ENSDARG00000035924	dync1li2	dynein, cytoplasmic 1, light intermediate chain 2 [Source:ZFIN;Acc:ZDB-GENE-050417-156]	4489	1.02761	0.0392954	0.883458	0.957416	no	up	0.0604986	-4.04695	0.0295372	0.0526716	no	down	0.0611761	-4.03089	0.0288417	0.0509103	no	down	NP_001017669.2(cytoplasmic dynein 1 light intermediate chain 2 [Danio rerio])	GO:0005737(cellular_component:cytoplasm); GO:0005856(cellular_component:cytoskeleton); GO:0090235(biological_process:regulation of metaphase plate congression); GO:0007018(biological_process:microtubule-based movement); GO:0045504(molecular_function:dynein heavy chain binding); GO:0060236(biological_process:regulation of mitotic spindle organization); GO:0000166(molecular_function:nucleotide bind…	K10416	DYNC1LI, DNCLI	map04145(Phagosome); map05132(Salmonella infection); map04962(Vasopressin-regulated water reabsorption)	ENOG410XQS4(Z:Cytoskeleton)	ENOG410XQS4(Dynein cytoplasmic 1 light intermediate chain)	PF05783.13(DLIC:Dynein light intermediate chain (DLIC)); PF00005.29(ABC_tran:ABC transporter)	sp|O43237|DC1L2_HUMAN(Cytoplasmic dynein 1 light intermediate chain 2 OS=Homo sapiens OX=9606 GN=DYNC1LI2 PE=1 SV=1)	573266
ENSDARG00000028173	slc4a2a	solute carrier family 4 member 2a [Source:ZFIN;Acc:ZDB-GENE-051101-2]	6619	0.856922	-0.222765	0.52784	0.767503	no	down	2.68189	1.42325	1.12e-11	1.13e-10	yes	up	3.23272	1.69275	4.49e-10	2.3e-09	yes	up	XP_009296904.1(anion exchange protein 2 isoform X2 [Danio rerio])	GO:0015701(biological_process:bicarbonate transport); GO:0016021(cellular_component:integral component of membrane); GO:0015301(molecular_function:anion:anion antiporter activity); GO:0016324(cellular_component:apical plasma membrane); GO:0050801(biological_process:ion homeostasis); GO:0016020(cellular_component:membrane); GO:0006820(biological_process:anion transport); GO:0016323(cellular_compon…	K13855	SLC4A2, AE2	map04972(Pancreatic secretion); map04970(Salivary secretion); map04971(Gastric acid secretion); map04976(Bile secretion)	ENOG410XPHD(U:Intracellular trafficking, secretion, and vesicular transport)	ENOG410XPHD(solute carrier family 4)	PF00955.23(HCO3_cotransp:HCO3- transporter family); PF07565.15(Band_3_cyto:Band 3 cytoplasmic domain)	sp|Q9Z0S8|B3A2_CAVPO(Anion exchange protein 2 OS=Cavia porcellus OX=10141 GN=SLC4A2 PE=2 SV=1)	566075
ENSDARG00000053934	hdhd3	haloacid dehalogenase-like hydrolase domain containing 3 [Source:NCBI gene;Acc:553464]	1395	0.918013	-0.123414	0.805424	0.923454	no	down	0.577614	-0.791823	0.0981892	0.149375	no	down	0.647763	-0.626461	0.0757472	0.119782	no	down	NP_001038732.2(haloacid dehalogenase-like hydrolase domain-containing protein 3 [Danio rerio])	GO:0016787(molecular_function:hydrolase activity)				COG1011(S:Function unknown)	COG1011(Hydrolase)	PF13419.8(HAD_2:Haloacid dehalogenase-like hydrolase); PF00702.28(Hydrolase:haloacid dehalogenase-like hydrolase); PF13242.8(Hydrolase_like:HAD-hyrolase-like)	sp|Q7T012|HDHD3_DANRE(Haloacid dehalogenase-like hydrolase domain-containing protein 3 OS=Danio rerio OX=7955 GN=hdhd3 PE=2 SV=1)	553464
ENSDARG00000109196	CR846093.2		117	1	0	1	1	no test	no test	1	0	1	1	no test	no test	1	0	1	1	no test	no test
ENSDARG00000087814	mfrp	membrane frizzled-related protein [Source:ZFIN;Acc:ZDB-GENE-160728-150]	2389	1.83227	0.873632	0.406204	0.679999	no	up	0.891215	-0.166155	0.846025	0.883008	no	down	0.501956	-0.994367	0.280986	0.364683	no	down	XP_009289590.1(membrane frizzled-related protein isoform X1 [Danio rerio])	GO:0016021(cellular_component:integral component of membrane); GO:0001654(biological_process:eye development); GO:0005515(molecular_function:protein binding); GO:0005886(cellular_component:plasma membrane)	K24359	MFRP		ENOG410XR68(S:Function unknown)	ENOG410XR68(Membrane frizzled-related protein)	PF00431.22(CUB:CUB domain); PF00057.20(Ldl_recept_a:Low-density lipoprotein receptor domain class A); PF01392.24(Fz:Fz domain); PF02408.22(CUB_2:CUB-like domain)	sp|Q9BY79|MFRP_HUMAN(Membrane frizzled-related protein OS=Homo sapiens OX=9606 GN=MFRP PE=1 SV=1)	101885305
ENSDARG00000106357	CR936408.2		558	1	0	1	1	no test	no test	1	0	1	1	no test	no test	1	0	1	1	no test	no test	NP_001093534.1(uncharacterized protein LOC799523 [Danio rerio])
ENSDARG00000079143	si:ch73-278m9.1	si:ch73-278m9.1 [Source:ZFIN;Acc:ZDB-GENE-141212-261]	1012	1.51413	0.598493	0.789212	0.91662	no	up	14.6687	3.87467	2.44e-05	8.84e-05	yes	up	10.3233	3.36783	0.000615354	0.00149629	yes	up	XP_005164520.1(coiled-coil domain-containing protein 107 isoform X1 [Danio rerio])	GO:0016021(cellular_component:integral component of membrane); GO:0005783(cellular_component:endoplasmic reticulum)				ENOG4111RY7(S:Function unknown)	ENOG4111RY7(coiled-coil domain containing 107)	PF15361.8(RIC3:Resistance to inhibitors of cholinesterase homologue 3)		100334203
ENSDARG00000097281	zgc:174574	zgc:174574 [Source:ZFIN;Acc:ZDB-GENE-030131-1529]	4065	0.431471	-1.21267	0.00816801	0.0580623	no	down	0.346442	-1.52931	1.28e-05	4.88e-05	yes	down	0.832531	-0.264423	0.538806	0.614742	no	down	XP_003200032.2(gastrula zinc finger protein XlCGF8.2DB-like [Danio rerio])	GO:0003700(molecular_function:transcription factor activity, sequence-specific DNA binding); GO:0005634(cellular_component:nucleus); GO:0006357(biological_process:regulation of transcription from RNA polymerase II promoter); GO:0000977(molecular_function:RNA polymerase II regulatory region sequence-specific DNA binding); GO:0000978(molecular_function:RNA polymerase II core promoter proximal regio…				COG5048(S:Function unknown)	COG5048(Zinc finger protein)	PF13465.8(zf-H2C2_2:Zinc-finger double domain); PF00096.28(zf-C2H2:Zinc finger, C2H2 type); PF13894.8(zf-C2H2_4:C2H2-type zinc finger); PF13912.8(zf-C2H2_6:C2H2-type zinc finger); PF09723.12(Zn-ribbon_8:Zinc ribbon domain); PF13909.8(zf-H2C2_5:C2H2-type zinc-finger domain); PF01155.21(HypA:Hydrogenase/urease nickel incorporation, metallochaperone, hypA)		101882695
ENSDARG00000088293	doc2b	double C2-like domains, beta [Source:ZFIN;Acc:ZDB-GENE-090615-1]	2080	0.404626	-1.30534	0.00514961	0.0414576	yes	down	0.509956	-0.971554	0.0408512	0.0698368	no	down	1.29348	0.371252	0.27686	0.360519	no	up	XP_017211854.1(double C2-like domain-containing protein beta isoform X1 [Danio rerio])	GO:0016020(cellular_component:membrane); GO:0031267(molecular_function:small GTPase binding); GO:0006886(biological_process:intracellular protein transport); GO:0046872(molecular_function:metal ion binding)	K19917	DOC2B		ENOG410XQXA(S:Function unknown)	ENOG410XQXA(double C2-like domains)	PF00168.32(C2:C2 domain); PF02318.18(FYVE_2:FYVE-type zinc finger); PF05715.15(zf-piccolo:Piccolo Zn-finger)	sp|P47708|RP3A_MOUSE(Rabphilin-3A OS=Mus musculus OX=10090 GN=Rph3a PE=1 SV=2)	100006713
ENSDARG00000107947	CABZ01081385.1		4176	0.120125	-3.0574	0.00255955	0.0243508	yes	down	1.53954	0.622497	0.257749	0.338968	no	up	13.2063	3.72315	5.01e-07	1.87e-06	yes	up	XP_002665878.5(endoplasmic reticulum metallopeptidase 1-like [Danio rerio])	GO:0006508(biological_process:proteolysis); GO:0016021(cellular_component:integral component of membrane); GO:0016020(cellular_component:membrane); GO:0008235(molecular_function:metalloexopeptidase activity)				ENOG410Y1JC(U:Intracellular trafficking, secretion, and vesicular transport); COG2234(S:Function unknown)	ENOG410Y1JC(endoplasmic reticulum metallopeptidase 1); COG2234(peptidase m28)		sp|Q7Z2K6|ERMP1_HUMAN(Endoplasmic reticulum metallopeptidase 1 OS=Homo sapiens OX=9606 GN=ERMP1 PE=1 SV=2)
ENSDARG00000111731	znf972	zinc finger protein 972 [Source:ZFIN;Acc:ZDB-GENE-110914-39]	1293	0.246185	-2.02219	0.613449	1	no	down	13.7779	3.78429	0.00410929	0.00921573	yes	up	60.3627	5.91559	0.000267689	0.000691949	yes	up	XP_017211183.1(gastrula zinc finger protein XlCGF8.2DB-like isoform X2 [Danio rerio])	GO:0005634(cellular_component:nucleus); GO:0006355(biological_process:regulation of transcription, DNA-templated); GO:0006357(biological_process:regulation of transcription from RNA polymerase II promoter); GO:0000977(molecular_function:RNA polymerase II regulatory region sequence-specific DNA binding); GO:0000978(molecular_function:RNA polymerase II core promoter proximal region sequence-specifi…				COG5048(S:Function unknown)	COG5048(Zinc finger protein)	PF13465.8(zf-H2C2_2:Zinc-finger double domain); PF00096.28(zf-C2H2:Zinc finger, C2H2 type); PF13894.8(zf-C2H2_4:C2H2-type zinc finger); PF16622.7(zf-C2H2_11:zinc-finger C2H2-type)
ENSDARG00000060243	enox1	ecto-NOX disulfide-thiol exchanger 1 [Source:ZFIN;Acc:ZDB-GENE-081104-328]	1985	1.58096	0.660797	0.040216	0.175287	no	up	0.181933	-2.45852	7.9e-11	7.03e-10	yes	down	0.11936	-3.0666	5.44e-98	9.42e-96	yes	down	XP_009302862.1(ecto-NOX disulfide-thiol exchanger 1 isoform X1 [Danio rerio])	GO:0009897(cellular_component:external side of plasma membrane); GO:0007624(biological_process:ultradian rhythm); GO:0001944(biological_process:vasculature development); GO:0003723(molecular_function:RNA binding); GO:0003676(molecular_function:nucleic acid binding); GO:0005886(cellular_component:plasma membrane); GO:0015035(molecular_function:protein disulfide oxidoreductase activity); GO:0016491…	K24982	ENOX		ENOG410XVWG(S:Function unknown)	ENOG410XVWG(ecto-NOX disulfide-thiol exchanger)	PF00076.24(RRM_1:RNA recognition motif. (a.k.a. RRM, RBD, or RNP domain))	sp|Q8BHR2|ENOX1_MOUSE(Ecto-NOX disulfide-thiol exchanger 1 OS=Mus musculus OX=10090 GN=Enox1 PE=2 SV=1)	100002220
ENSDARG00000098186	TMEM19	transmembrane protein 19 [Source:HGNC Symbol;Acc:HGNC:25605]	1166	0.545339	-0.874776	0.00638993	0.0485536	no	down	0.903907	-0.145753	0.546574	0.628711	no	down	1.71108	0.77491	0.00289451	0.00629661	no	up	NP_001002098.1(transmembrane protein 19 [Danio rerio])	GO:0016021(cellular_component:integral component of membrane); GO:0016020(cellular_component:membrane)				ENOG410XQMT(S:Function unknown)	ENOG410XQMT(Transmembrane protein 19)	PF01940.18(DUF92:Integral membrane protein DUF92)	sp|Q0P4L9|TMM19_XENTR(Transmembrane protein 19 OS=Xenopus tropicalis OX=8364 GN=tmem19 PE=2 SV=1)
ENSDARG00000103818	CU896644.1		1270	1.27061	0.345521	0.738864	0.891489	no	up	0.218274	-2.19579	0.0598899	0.0973451	no	down	0.179221	-2.48019	0.00966901	0.0189537	yes	down		GO:0016021(cellular_component:integral component of membrane); GO:0016020(cellular_component:membrane)
ENSDARG00000098765	BX544876.2		561	1	0	1	1	no test	no test	1	0	1	1	no test	no test	1	0	1	1	no test	no test	XP_016371130.1(PREDICTED: dihydropyridine-sensitive L-type skeletal muscle calcium channel subunit alpha-1-like [Sinocyclocheilus rhinocerous])	GO:0008331(molecular_function:high voltage-gated calcium channel activity); GO:0006816(biological_process:calcium ion transport); GO:0005891(cellular_component:voltage-gated calcium channel complex); GO:0005509(molecular_function:calcium ion binding); GO:0034765(biological_process:regulation of ion transmembrane transport); GO:0005245(molecular_function:voltage-gated calcium channel activity); GO…	K04857	CACNA1S, CAV1.1	map04010(MAPK signaling pathway); map04921(Oxytocin signaling pathway); map05010(Alzheimer disease); map04925(Aldosterone synthesis and secretion); map04924(Renin secretion); map04927(Cortisol synthesis and secretion); map04727(GABAergic synapse); map04726(Serotonergic synapse); map04725(Cholinergic synapse); map04723(Retrograde endocannabinoid signaling); map05207(Chemical carcinogenesis - recep…	ENOG410XNP6(U:Intracellular trafficking, secretion, and vesicular transport)	ENOG410XNP6(Calcium channel)		sp|P22316|CAC1S_CYPCA(Dihydropyridine-sensitive L-type skeletal muscle calcium channel subunit alpha-1 OS=Cyprinus carpio OX=7962 PE=2 SV=1)
ENSDARG00000100252	capzb	capping actin protein of muscle Z-line subunit beta [Source:ZFIN;Acc:ZDB-GENE-030131-7023]	822	1.674	0.743303	0.000218018	0.00330597	no	up	2.26986	1.18261	6.74e-08	3.82e-07	yes	up	1.39951	0.484917	0.0127591	0.0243739	no	up	NP_956229.1(F-actin-capping protein subunit beta [Danio rerio])	GO:0010591(biological_process:regulation of lamellipodium assembly); GO:0055001(biological_process:muscle cell development); GO:0000902(biological_process:cell morphogenesis); GO:0014033(biological_process:neural crest cell differentiation); GO:0005856(cellular_component:cytoskeleton); GO:0051016(biological_process:barbed-end actin filament capping); GO:0030036(biological_process:actin cytoskelet…	K10365	CAPZB	map04144(Endocytosis)	ENOG410XQYD(O:Posttranslational modification, protein turnover, chaperones)	ENOG410XQYD(capping protein)	PF01115.19(F_actin_cap_B:F-actin capping protein, beta subunit)	sp|Q5R507|CAPZB_PONAB(F-actin-capping protein subunit beta OS=Pongo abelii OX=9601 GN=CAPZB PE=2 SV=2)	335083
ENSDARG00000004211	ccdc106a	coiled-coil domain containing 106a [Source:ZFIN;Acc:ZDB-GENE-050220-4]	2168	1.31242	0.392234	0.117623	0.342895	no	up	0.937332	-0.0933685	0.639639	0.712645	no	down	0.736846	-0.440564	0.0161252	0.0300761	no	down	NP_001012508.1(coiled-coil domain-containing protein 106a [Danio rerio])	GO:0005654(cellular_component:nucleoplasm); GO:0008150(biological_process:biological_process); GO:0003674(molecular_function:molecular_function)				ENOG410ZRF6(S:Function unknown)	ENOG410ZRF6(coiled-coil domain containing 106)	PF15794.7(CCDC106:Coiled-coil domain-containing protein 106); PF11365.10(SOGA:Protein SOGA)	sp|Q1LZ89|CC106_BOVIN(Coiled-coil domain-containing protein 106 OS=Bos taurus OX=9913 GN=CCDC106 PE=2 SV=1)	503526
ENSDARG00000002591	ruvbl1	RuvB-like AAA ATPase 1 [Source:NCBI gene;Acc:317679]	1777	1.2756	0.351174	0.0523718	0.209463	no	up	1.29946	0.377911	0.0117782	0.0234287	no	up	1.05249	0.0738049	0.542906	0.618466	no	up	NP_776196.3(ruvB-like 1 [Danio rerio])	GO:0031011(cellular_component:Ino80 complex); GO:0035267(cellular_component:NuA4 histone acetyltransferase complex); GO:0003678(molecular_function:DNA helicase activity); GO:0005634(cellular_component:nucleus); GO:0070286(biological_process:axonemal dynein complex assembly); GO:0000166(molecular_function:nucleotide binding); GO:0005576(cellular_component:extracellular region); GO:0016573(biologic…	K04499	RUVBL1, RVB1, INO80H	map04310(Wnt signaling pathway)	COG1224(K:Transcription)	COG1224(ruvB-like)	PF06068.15(TIP49:TIP49 P-loop domain); PF17856.3(TIP49_C:TIP49 AAA-lid domain); PF00004.31(AAA:ATPase family associated with various cellular activities (AAA)); PF05496.14(RuvB_N:Holliday junction DNA helicase RuvB P-loop domain); PF07728.16(AAA_5:AAA domain (dynein-related subfamily)); PF13191.8(AAA_16:AAA ATPase domain); PF13481.8(AAA_25:AAA domain); PF13238.8(AAA_18:AAA domain); PF13521.8(AAA_…	sp|Q8AWW7|RUVB1_DANRE(RuvB-like 1 OS=Danio rerio OX=7955 GN=ruvbl1 PE=2 SV=1)	317679
ENSDARG00000039220	st6galnac5a	ST6 (alpha-N-acetyl-neuraminyl-2,3-beta-galactosyl-1,3)-N-acetylgalactosaminide alpha-2,6-sialyltransferase 5a [Source:ZFIN;Acc:ZDB-GENE-070705-488]	1161	2.87709	1.52461	0.600051	1	no	up	5.97649	2.5793	0.0638963	0.103018	no	up	2.18038	1.12458	0.50599	0.584169	no	up	XP_692047.5(alpha-N-acetylgalactosaminide alpha-2,6-sialyltransferase 5 [Danio rerio])	GO:0005794(cellular_component:Golgi apparatus); GO:0001574(biological_process:ganglioside biosynthetic process); GO:0006486(biological_process:protein glycosylation); GO:0016021(cellular_component:integral component of membrane); GO:0009311(biological_process:oligosaccharide metabolic process); GO:0001665(molecular_function:alpha-N-acetylgalactosaminide alpha-2,6-sialyltransferase activity); GO:0…	K03375	ST6GALNAC5	map00604(Glycosphingolipid biosynthesis - ganglio series)	ENOG410XT8P(S:Function unknown)	ENOG410XT8P(ST3 beta-galactoside alpha-2,3-sialyltransferase)	PF00777.20(Glyco_transf_29:Glycosyltransferase family 29 (sialyltransferase))	sp|Q9QYJ1|SIA7E_MOUSE(Alpha-N-acetylgalactosaminide alpha-2,6-sialyltransferase 5 OS=Mus musculus OX=10090 GN=St6galnac5 PE=1 SV=1)	563594
ENSDARG00000060322	zgc:153654	zgc:153654 [Source:ZFIN;Acc:ZDB-GENE-060929-1102]	2161	0.476811	-1.06851	0.00129303	0.0142315	yes	down	0.169427	-2.56126	2.21e-10	1.84e-09	yes	down	0.367864	-1.44276	0.000150678	0.000405832	yes	down	NP_001070637.2(interferon induced protein 44c2 [Danio rerio])	GO:0005575(cellular_component:cellular_component); GO:0006955(biological_process:immune response); GO:0005525(molecular_function:GTP binding)				ENOG410XP4J(S:Function unknown)	ENOG410XP4J(Interferon-induced protein)	PF07534.18(TLD:TLD); PF01926.25(MMR_HSR1:50S ribosome-binding GTPase)	sp|Q53G44|IF44L_HUMAN(Interferon-induced protein 44-like OS=Homo sapiens OX=9606 GN=IFI44L PE=2 SV=3)	565601
ENSDARG00000005513	naca	nascent polypeptide associated complex subunit alpha [Source:NCBI gene;Acc:195823]	6195	1.03255	0.0462074	0.813783	0.927693	no	up	0.420559	-1.24962	1.6e-09	1.18e-08	yes	down	0.421116	-1.24771	1.73e-42	6.06e-41	yes	down	NP_001180281.1(nascent polypeptide-associated complex subunit alpha isoform 1 [Danio rerio])	GO:0005737(cellular_component:cytoplasm); GO:0005854(cellular_component:nascent polypeptide-associated complex); GO:0030239(biological_process:myofibril assembly); GO:0005634(cellular_component:nucleus); GO:0006612(biological_process:protein targeting to membrane); GO:0051082(molecular_function:unfolded protein binding); GO:0060216(biological_process:definitive hemopoiesis)	K03626	EGD2, NACA	map04928(Parathyroid hormone synthesis, secretion and action)	COG1308(K:Transcription)	COG1308(nascent polypeptide-associated complex)	PF01849.20(NAC:NAC domain); PF19026.2(HYPK_UBA:HYPK UBA domain)	sp|Q5E9A1|NACA_BOVIN(Nascent polypeptide-associated complex subunit alpha OS=Bos taurus OX=9913 GN=NACA PE=1 SV=1)	195823
ENSDARG00000101843	znf1106	zinc finger protein 1106 [Source:ZFIN;Acc:ZDB-GENE-110913-156]	1492	0.750664	-0.413761	0.835488	0.936536	no	down	1.51754	0.601732	0.630476	0.704402	no	up	2.08621	1.06089	0.416234	0.500146	no	up	XP_017211103.1(gastrula zinc finger protein xLCGF3.1-like isoform X2 [Danio rerio])	GO:0003700(molecular_function:transcription factor activity, sequence-specific DNA binding); GO:0006355(biological_process:regulation of transcription, DNA-templated); GO:0000978(molecular_function:RNA polymerase II core promoter proximal region sequence-specific DNA binding); GO:0006357(biological_process:regulation of transcription from RNA polymerase II promoter); GO:0000981(molecular_function…				COG5048(S:Function unknown)	COG5048(Zinc finger protein)	PF13465.8(zf-H2C2_2:Zinc-finger double domain); PF00096.28(zf-C2H2:Zinc finger, C2H2 type); PF13894.8(zf-C2H2_4:C2H2-type zinc finger); PF13912.8(zf-C2H2_6:C2H2-type zinc finger); PF16622.7(zf-C2H2_11:zinc-finger C2H2-type); PF09723.12(Zn-ribbon_8:Zinc ribbon domain); PF05605.14(zf-Di19:Drought induced 19 protein (Di19), zinc-binding)
ENSDARG00000094677	si:dkey-92j12.5	si:dkey-92j12.5 [Source:ZFIN;Acc:ZDB-GENE-090313-354]	5772	0.702054	-0.510346	0.764093	0.903906	no	down	2.15551	1.10803	0.374647	0.461985	no	up	3.15648	1.65831	0.0886174	0.137447	no	up	XP_021332028.1(multiple PDZ domain protein isoform X1 [Danio rerio])	GO:0005515(molecular_function:protein binding)	K06095	MPDZ, MUPP1, Patj	map04530(Tight junction); map04391(Hippo signaling pathway - fly)	ENOG4110362(O:Posttranslational modification, protein turnover, chaperones)	ENOG4110362(parallel actin filament bundle assembly)	PF00595.26(PDZ:PDZ domain); PF17820.3(PDZ_6:PDZ domain); PF13180.8(PDZ_2:PDZ domain); PF09045.12(L27_2:L27_2)	sp|O75970|MPDZ_HUMAN(Multiple PDZ domain protein OS=Homo sapiens OX=9606 GN=MPDZ PE=1 SV=2)	560912
ENSDARG00000099189	CU856516.1	abhydrolase domain containing 5a [Source:NCBI gene;Acc:566493]	1035	10.5092	3.39358	0.296833	1	no	up	46.0386	5.52477	0.000156838	0.00048317	yes	up	4.5411	2.18304	0.119132	0.177382	no	up	XP_003200181.1(1-acylglycerol-3-phosphate O-acyltransferase ABHD5 isoform X2 [Danio rerio])	GO:0016746(molecular_function:transferase activity, transferring acyl groups)	K13699	ABHD5, CGI-58	map04923(Regulation of lipolysis in adipocytes)	COG0596(S:Function unknown)	COG0596(Alpha beta hydrolase)		sp|Q5RBI4|ABHD5_PONAB(1-acylglycerol-3-phosphate O-acyltransferase ABHD5 OS=Pongo abelii OX=9601 GN=ABHD5 PE=2 SV=1)	566493
ENSDARG00000033832	ampd1	adenosine monophosphate deaminase 1 (isoform M) [Source:ZFIN;Acc:ZDB-GENE-040426-1906]	2500	1.56806	0.648984	0.0096724	0.0653996	no	up	0.240669	-2.05488	2.05e-09	1.49e-08	yes	down	0.158473	-2.65769	8.37e-34	2.04e-32	yes	down	NP_957187.1(AMP deaminase 1 [Danio rerio])	GO:0016787(molecular_function:hydrolase activity); GO:0005829(cellular_component:cytosol); GO:0046033(biological_process:AMP metabolic process); GO:0032264(biological_process:IMP salvage); GO:0019239(molecular_function:deaminase activity); GO:0006188(biological_process:IMP biosynthetic process); GO:0046872(molecular_function:metal ion binding); GO:0003876(molecular_function:AMP deaminase activity…	K01490	AMPD	map01232(Nucleotide metabolism); map00230(Purine metabolism)	COG1816(F:Nucleotide transport and metabolism)	COG1816(adenosine deaminase)	PF19326.1(AMP_deaminase:AMP deaminase); PF00962.24(A_deaminase:Adenosine deaminase)	sp|P23109|AMPD1_HUMAN(AMP deaminase 1 OS=Homo sapiens OX=9606 GN=AMPD1 PE=1 SV=2)	393867
ENSDARG00000039213	prpf38a	pre-mRNA processing factor 38A [Source:NCBI gene;Acc:445089]	1308	0.292451	-1.77373	5.62e-06	0.000144672	yes	down	0.185808	-2.42811	9.34e-09	6.09e-08	yes	down	0.654252	-0.612082	0.231898	0.311736	no	down	NP_001003483.1(pre-mRNA-splicing factor 38A [Danio rerio])	GO:0071011(cellular_component:precatalytic spliceosome); GO:0005634(cellular_component:nucleus); GO:0016021(cellular_component:integral component of membrane); GO:0000398(biological_process:mRNA splicing, via spliceosome); GO:0071005(cellular_component:U2-type precatalytic spliceosome)	K12849	PRPF38A	map03040(Spliceosome)	ENOG410XQ3F(A:RNA processing and modification)	ENOG410XQ3F(RNA splicing)	PF03371.17(PRP38:PRP38 family); PF12871.9(PRP38_assoc:Pre-mRNA-splicing factor 38-associated hydrophilic C-term)	sp|Q6DHU4|PR38A_DANRE(Pre-mRNA-splicing factor 38A OS=Danio rerio OX=7955 GN=prpf38a PE=2 SV=1)	445089
ENSDARG00000097093	si:ch211-273k1.5	si:ch211-273k1.5 [Source:ZFIN;Acc:ZDB-GENE-131121-559]	795	1	0	1	1	no test	no test	1	0	1	1	no test	no test	1	0	1	1	no test	no test	ROL54785.1(C-type natriuretic peptide 4 [Anabarilius grahami])	GO:0005179(molecular_function:hormone activity); GO:0007168(biological_process:receptor guanylyl cyclase signaling pathway); GO:0005576(cellular_component:extracellular region); GO:0051427(molecular_function:hormone receptor binding); GO:0006182(biological_process:cGMP biosynthetic process)	K12336	NPPC	map04022(cGMP-PKG signaling pathway); map05418(Fluid shear stress and atherosclerosis); map04270(Vascular smooth muscle contraction)			PF00212.20(ANP:Atrial natriuretic peptide)
ENSDARG00000105669	NFX1	si:dkey-10f23.2 [Source:ZFIN;Acc:ZDB-GENE-160728-101]	3867	1.29481	0.372738	0.0907862	0.293263	no	up	0.896062	-0.158329	0.459221	0.546118	no	down	0.715475	-0.483027	0.000306571	0.000785034	no	down	XP_690559.4(transcriptional repressor NF-X1 [Danio rerio])	GO:0000122(biological_process:negative regulation of transcription from RNA polymerase II promoter); GO:0003700(molecular_function:transcription factor activity, sequence-specific DNA binding); GO:0005634(cellular_component:nucleus); GO:0006355(biological_process:regulation of transcription, DNA-templated); GO:0000977(molecular_function:RNA polymerase II regulatory region sequence-specific DNA bi…	K12236	NFX1	map05165(Human papillomavirus infection)	ENOG410XR02(K:Transcription)	ENOG410XR02(Nuclear transcription factor, X-box)	PF01424.24(R3H:R3H domain); PF01422.19(zf-NF-X1:NF-X1 type zinc finger)	sp|A6QLA0|NFX1_BOVIN(Transcriptional repressor NF-X1 OS=Bos taurus OX=9913 GN=NFX1 PE=2 SV=1)	562071
ENSDARG00000002952	smo	smoothened, frizzled class receptor [Source:ZFIN;Acc:ZDB-GENE-980526-89]	6212	0.977717	-0.0325119	0.901089	0.963716	no	down	1.83206	0.873467	0.000199831	0.000601927	no	up	1.93729	0.954039	6.94e-09	3.16e-08	no	up	NP_571102.2(smoothened homolog precursor [Danio rerio])	GO:0021537(biological_process:telencephalon development); GO:0021536(biological_process:diencephalon development); GO:0016020(cellular_component:membrane); GO:0035143(biological_process:caudal fin morphogenesis); GO:0031018(biological_process:endocrine pancreas development); GO:0021782(biological_process:glial cell development); GO:0048752(biological_process:semicircular canal morphogenesis); GO:…	K06226	SMO	map05205(Proteoglycans in cancer); map05217(Basal cell carcinoma); map05200(Pathways in cancer); map04341(Hedgehog signaling pathway - fly); map04340(Hedgehog signaling pathway); map04360(Axon guidance)	ENOG410XRC8(U:Intracellular trafficking, secretion, and vesicular transport)	ENOG410XRC8(frizzled family receptor)	PF01534.19(Frizzled:Frizzled/Smoothened family membrane region); PF01392.24(Fz:Fz domain); PF05462.13(Dicty_CAR:Slime mold cyclic AMP receptor)	sp|P97698|SMO_RAT(Smoothened homolog OS=Rattus norvegicus OX=10116 GN=Smo PE=2 SV=1)	30225
ENSDARG00000009748	dffb	DNA fragmentation factor, beta polypeptide (caspase-activated DNase) [Source:ZFIN;Acc:ZDB-GENE-030826-4]	1326	1.90688	0.931212	0.00358229	0.0316737	no	up	0.848031	-0.237812	0.485064	0.570572	no	down	0.458981	-1.12349	1.21e-05	3.8e-05	yes	down	AAH67602.1(Dffb protein, partial [Danio rerio])	GO:0005737(cellular_component:cytoplasm); GO:0016787(molecular_function:hydrolase activity); GO:0004536(molecular_function:deoxyribonuclease activity); GO:0005634(cellular_component:nucleus); GO:0006915(biological_process:apoptotic process); GO:0004520(molecular_function:endodeoxyribonuclease activity); GO:0006309(biological_process:apoptotic DNA fragmentation)	K02311	DFFB, DFF40	map04210(Apoptosis)	ENOG41102TS(L:Replication, recombination and repair)	ENOG41102TS(DNA fragmentation factor, 40kDa, beta polypeptide (caspase-activated DNase))	PF09230.12(DFF40:DNA fragmentation factor 40 kDa); PF02017.17(CIDE-N:CIDE-N domain)	sp|O76075|DFFB_HUMAN(DNA fragmentation factor subunit beta OS=Homo sapiens OX=9606 GN=DFFB PE=1 SV=1)	373130
ENSDARG00000077434	mon1bb	MON1 secretory trafficking family member Bb [Source:ZFIN;Acc:ZDB-GENE-030131-3790]	3809	0.780351	-0.357806	0.370476	0.647496	no	down	0.36213	-1.46542	0.395151	0.482675	no	down	0.477781	-1.06558	0.543936	0.619449	no	down	XP_001922185.1(vacuolar fusion protein MON1 homolog B [Danio rerio])	GO:0016192(biological_process:vesicle-mediated transport); GO:0006623(biological_process:protein targeting to vacuole)	K20195	MON1		ENOG410XR29(U:Intracellular trafficking, secretion, and vesicular transport)	ENOG410XR29(vacuolar fusion protein MON1)	PF19036.2(Fuz_longin_1:First Longin domain of FUZ, MON1 and HPS1); PF19038.2(Fuz_longin_3:Third Longin domain of FUZ, MON1 and HPS1); PF19037.2(Fuz_longin_2:Second Longin domain of FUZ, MON1 and HPS1)	sp|Q8BMQ8|MON1B_MOUSE(Vacuolar fusion protein MON1 homolog B OS=Mus musculus OX=10090 GN=Mon1b PE=2 SV=1)	325065
ENSDARG00000091727	CABZ01061592.1	E3 ubiquitin-protein ligase RNF14-like [Source:NCBI gene;Acc:558876]	1311	2.02033	1.01459	0.53703	0.773738	no	up	1.93771	0.954352	0.498997	0.583733	no	up	0.997208	-0.00403346	0.996752	0.997456	no	down	XP_005173426.2(E3 ubiquitin-protein ligase RNF14-like isoform X1 [Danio rerio])	GO:0005737(cellular_component:cytoplasm); GO:0031624(molecular_function:ubiquitin conjugating enzyme binding); GO:0032436(biological_process:positive regulation of proteasomal ubiquitin-dependent protein catabolic process); GO:0004842(molecular_function:ubiquitin-protein transferase activity); GO:0000151(cellular_component:ubiquitin ligase complex); GO:0016567(biological_process:protein ubiquitin…	K11971	RNF14, ARA54		ENOG410Y5R1(S:Function unknown)	ENOG410Y5R1(Ring finger protein)	PF05773.24(RWD:RWD domain); PF01485.23(IBR:IBR domain, a half RING-finger domain); PF13639.8(zf-RING_2:Ring finger domain)	sp|Q9UBS8|RNF14_HUMAN(E3 ubiquitin-protein ligase RNF14 OS=Homo sapiens OX=9606 GN=RNF14 PE=1 SV=1)	558876
ENSDARG00000108301	BX571837.1		116	1	0	1	1	no test	no test	1	0	1	1	no test	no test	1	0	1	1	no test	no test		GO:0003735(molecular_function:structural constituent of ribosome); GO:0005840(cellular_component:ribosome)
ENSDARG00000058978	zgc:113423	zgc:113423 [Source:ZFIN;Acc:ZDB-GENE-050913-14]	2323	0.725078	-0.463791	0.162359	0.414095	no	down	0.268841	-1.89517	1.68e-08	1.05e-07	yes	down	0.383464	-1.38284	6.2e-08	2.57e-07	yes	down	NP_001025404.1(uncharacterized protein LOC569178 [Danio rerio])	GO:0005575(cellular_component:cellular_component); GO:0003674(molecular_function:molecular_function); GO:0003677(molecular_function:DNA binding)				ENOG4111SGS(S:Function unknown)	ENOG4111SGS(BEN domain containing 2)	PF10523.11(BEN:BEN domain)	sp|Q8NDZ0|BEND2_HUMAN(BEN domain-containing protein 2 OS=Homo sapiens OX=9606 GN=BEND2 PE=1 SV=2)	569178
ENSDARG00000059227	fabp1b.1	fatty acid binding protein 1b, tandem duplicate 1 [Source:NCBI gene;Acc:554095]	499	1.85388	0.89055	0.15706	0.406957	no	up	85.972	6.42579	3.58e-41	5.58e-39	yes	up	48.2015	5.59101	1.41e-18	1.45e-17	yes	up	NP_001019822.1(fatty acid binding protein 1-B.1 [Danio rerio])	GO:0005504(molecular_function:fatty acid binding); GO:0033993(biological_process:response to lipid); GO:0008289(molecular_function:lipid binding); GO:0005737(cellular_component:cytoplasm)	K08750	FABP1, L-FABP	map04936(Alcoholic liver disease); map03320(PPAR signaling pathway); map04975(Fat digestion and absorption)	ENOG4111US8(I:Lipid transport and metabolism)	ENOG4111US8(acid binding protein)	PF14651.8(Lipocalin_7:Lipocalin / cytosolic fatty-acid binding protein family)	sp|Q4VBT1|FA1B1_DANRE(Fatty acid binding protein 1-B.1 OS=Danio rerio OX=7955 GN=fabp1b.1 PE=2 SV=1)	554095
ENSDARG00000105976		islet amyloid polypeptide [Source:NCBI gene;Acc:100334757]	940	0.371276	-1.42944	0.599666	1	no	down	0.0349905	-4.83689	0.112861	1	no	down	0.0958458	-3.38314	0.396797	1	no	down	XP_002661886.3(islet amyloid polypeptide [Danio rerio])	GO:0005179(molecular_function:hormone activity); GO:0016021(cellular_component:integral component of membrane); GO:0005576(cellular_component:extracellular region); GO:0005615(cellular_component:extracellular space)	K08039	IAPP	map04080(Neuroactive ligand-receptor interaction); map04950(Maturity onset diabetes of the young)	ENOG410Z7V7(O:Posttranslational modification, protein turnover, chaperones)	ENOG410Z7V7(islet amyloid polypeptide)	PF00214.21(Calc_CGRP_IAPP:Calcitonin / CGRP / IAPP family)	sp|P17716|IAPP_CANLF(Islet amyloid polypeptide OS=Canis lupus familiaris OX=9615 GN=IAPP PE=3 SV=2)	100334757
ENSDARG00000013839	aldh3b1	aldehyde dehydrogenase 3 family, member B1 [Source:ZFIN;Acc:ZDB-GENE-021120-3]	1835	0.561921	-0.83156	0.121942	0.350002	no	down	2.3778	1.24963	1.89e-05	7e-05	yes	up	4.37427	2.12904	1.45e-07	5.76e-07	yes	up	XP_005164038.1(aldehyde dehydrogenase family 3 member B1 isoform X1 [Danio rerio])	GO:0005737(cellular_component:cytoplasm); GO:0004028(molecular_function:3-chloroallyl aldehyde dehydrogenase activity); GO:0006081(biological_process:cellular aldehyde metabolic process); GO:0016620(molecular_function:oxidoreductase activity, acting on the aldehyde or oxo group of donors, NAD or NADP as acceptor); GO:0005575(cellular_component:cellular_component); GO:0016491(molecular_function:ox…	K00129	ALDH3	map00982(Drug metabolism - cytochrome P450); map00980(Metabolism of xenobiotics by cytochrome P450); map00340(Histidine metabolism); map00010(Glycolysis / Gluconeogenesis); map00360(Phenylalanine metabolism); map00350(Tyrosine metabolism); map00410(beta-Alanine metabolism)	COG1012(C:Energy production and conversion)	COG1012(Dehydrogenase)	PF00171.24(Aldedh:Aldehyde dehydrogenase family)	sp|Q5XI42|AL3B1_RAT(Aldehyde dehydrogenase family 3 member B1 OS=Rattus norvegicus OX=10116 GN=Aldh3b1 PE=2 SV=1)	282559
ENSDARG00000058984	rad23ab	RAD23 homolog A, nucleotide excision repair protein b [Source:ZFIN;Acc:ZDB-GENE-051113-160]	4049	0.941012	-0.0877142	0.828616	0.93445	no	down	0.603924	-0.727561	0.0556496	0.0912614	no	down	0.665904	-0.586613	0.0425143	0.0721096	no	down	AAI52591.1(Zgc:123349 [Danio rerio])	GO:0070628(molecular_function:proteasome binding); GO:0043161(biological_process:proteasome-mediated ubiquitin-dependent protein catabolic process); GO:0005829(cellular_component:cytosol); GO:0006289(biological_process:nucleotide-excision repair); GO:0005654(cellular_component:nucleoplasm); GO:0043130(molecular_function:ubiquitin binding); GO:0005515(molecular_function:protein binding); GO:003159…	K10839	RAD23, HR23	map03420(Nucleotide excision repair); map04141(Protein processing in endoplasmic reticulum)	COG5272(O:Posttranslational modification, protein turnover, chaperones)	COG5272(ubiquitin)	PF00627.33(UBA:UBA/TS-N domain); PF09280.13(XPC-binding:XPC-binding domain); PF00240.25(ubiquitin:Ubiquitin family); PF11976.10(Rad60-SLD:Ubiquitin-2 like Rad60 SUMO-like); PF09288.12(UBA_3:Fungal ubiquitin-associated domain); PF20147.1(Crinkler:Crinkler effector protein N-terminal domain)	sp|P54728|RD23B_MOUSE(UV excision repair protein RAD23 homolog B OS=Mus musculus OX=10090 GN=Rad23b PE=1 SV=2)	562839
ENSDARG00000032426	coq8ab	coenzyme Q8A, genome duplicate b [Source:ZFIN;Acc:ZDB-GENE-030131-5543]	2218	1.93974	0.955862	0.154734	0.403389	no	up	3.13168	1.64694	0.000211486	0.000633595	yes	up	1.66883	0.738839	0.135375	0.198067	no	up	XP_002665174.2(atypical kinase COQ8A, mitochondrial-like [Danio rerio])	GO:0006744(biological_process:ubiquinone biosynthetic process); GO:0031314(cellular_component:extrinsic component of mitochondrial inner membrane); GO:0016301(molecular_function:kinase activity)	K08869	ADCK, ABC1		COG0661(S:Function unknown)	COG0661(Required, probably indirectly, for the hydroxylation of 2-octaprenylphenol to 2-octaprenyl-6-hydroxy-phenol, the fourth step in ubiquinone biosynthesis (By similarity))	PF03109.18(ABC1:ABC1 atypical kinase-like domain)	sp|Q5RGU1|COQ8A_DANRE(Atypical kinase COQ8A, mitochondrial OS=Danio rerio OX=7955 GN=coq8a PE=2 SV=2)	327332
ENSDARG00000008363	mcl1b	MCL1 apoptosis regulator, BCL2 family member b [Source:ZFIN;Acc:ZDB-GENE-030825-1]	1669	1.16701	0.222811	0.427774	0.696477	no	up	2.1141	1.08005	3.35e-05	0.000118323	yes	up	1.87459	0.906575	0.000103177	0.000284485	no	up	AAL32470.1(Mcl1b [Danio rerio])	GO:0016020(cellular_component:membrane); GO:0007088(biological_process:regulation of mitotic nuclear division); GO:0008630(biological_process:intrinsic apoptotic signaling pathway in response to DNA damage); GO:0016021(cellular_component:integral component of membrane); GO:0005741(cellular_component:mitochondrial outer membrane); GO:0097192(biological_process:extrinsic apoptotic signaling pathway…	K02539	MCL1	map05206(MicroRNAs in cancer); map04210(Apoptosis); map04630(JAK-STAT signaling pathway); map04151(PI3K-Akt signaling pathway)	ENOG41123S0(U:Intracellular trafficking, secretion, and vesicular transport)	ENOG41123S0(bcl-2-related)	PF00452.21(Bcl-2:Apoptosis regulator proteins, Bcl-2 family)	sp|P97287|MCL1_MOUSE(Induced myeloid leukemia cell differentiation protein Mcl-1 homolog OS=Mus musculus OX=10090 GN=Mcl1 PE=1 SV=3)	373102
ENSDARG00000035835	eef2k	eukaryotic elongation factor 2 kinase [Source:ZFIN;Acc:ZDB-GENE-020916-2]	2501	1.58122	0.661036	0.00676426	0.0505681	no	up	1.08283	0.114804	0.695513	0.759409	no	up	0.709362	-0.495407	0.00438643	0.00921355	no	down	XP_005156124.1(eukaryotic elongation factor 2 kinase isoform X1 [Danio rerio])	GO:0004686(molecular_function:elongation factor-2 kinase activity); GO:0061300(biological_process:cerebellum vasculature development); GO:0016021(cellular_component:integral component of membrane); GO:0006468(biological_process:protein phosphorylation); GO:0004674(molecular_function:protein serine/threonine kinase activity); GO:0005509(molecular_function:calcium ion binding); GO:0005515(molecular…	K08292	EEF2K	map04921(Oxytocin signaling pathway); map04152(AMPK signaling pathway)	ENOG410YE3S(S:Function unknown)	ENOG410YE3S(Eukaryotic elongation factor-2 kinase)	PF02816.20(Alpha_kinase:Alpha-kinase family); PF08238.14(Sel1:Sel1 repeat)	sp|O00418|EF2K_HUMAN(Eukaryotic elongation factor 2 kinase OS=Homo sapiens OX=9606 GN=EEF2K PE=1 SV=2)	437013
ENSDARG00000111324	BX465195.3		107	1	0	1	1	no test	no test	1	0	1	1	no test	no test	1	0	1	1	no test	no test	KAF4103704.1(hypothetical protein G5714_014691 [Onychostoma macrolepis])	GO:0030621(molecular_function:U4 snRNA binding); GO:0000353(biological_process:formation of quadruple SL/U4/U5/U6 snRNP); GO:0046540(cellular_component:U4/U6 x U5 tri-snRNP complex); GO:0000244(biological_process:spliceosomal tri-snRNP complex assembly); GO:0005688(cellular_component:U6 snRNP)	K05692	ACTB_G1	map05164(Influenza A); map04390(Hippo signaling pathway); map04391(Hippo signaling pathway - fly); map04015(Rap1 signaling pathway); map04210(Apoptosis); map05135(Yersinia infection); map04810(Regulation of actin cytoskeleton); map04921(Oxytocin signaling pathway); map05131(Shigellosis); map05130(Pathogenic Escherichia coli infection); map05014(Amyotrophic lateral sclerosis); map05132(Salmonella …
ENSDARG00000058746	ubap1	ubiquitin associated protein 1 [Source:ZFIN;Acc:ZDB-GENE-040426-950]	4989	0.687574	-0.540413	0.0328652	0.15305	no	down	0.915046	-0.128083	0.549329	0.630838	no	down	1.37263	0.456945	0.0260189	0.0464522	no	up	NP_001315273.1(ubiquitin-associated protein 1 [Danio rerio])	GO:0048675(biological_process:axon extension); GO:0005737(cellular_component:cytoplasm); GO:0043162(biological_process:ubiquitin-dependent protein catabolic process via the multivesicular body sorting pathway); GO:0000813(cellular_component:ESCRT I complex); GO:0043130(molecular_function:ubiquitin binding); GO:0005515(molecular_function:protein binding); GO:0015031(biological_process:protein tran…	K24629	UBAP1		ENOG410ZK9H(O:Posttranslational modification, protein turnover, chaperones)	ENOG410ZK9H(ubiquitin-dependent protein catabolic process via the multivesicular body sorting pathway)	PF00627.33(UBA:UBA/TS-N domain)	sp|F6P6X0|UBAP1_DANRE(Ubiquitin-associated protein 1 OS=Danio rerio OX=7955 GN=ubap1 PE=2 SV=1)	393183
ENSDARG00000057328	cth1	cysteine three histidine 1 [Source:ZFIN;Acc:ZDB-GENE-990806-20]	1553	2.40381	1.26532	0.540342	0.77572	no	up	1.30719	0.38647	0.818012	0.860639	no	up	0.559159	-0.838671	0.618283	0.686861	no	down	NP_571014.1(cysteine three histidine 1 [Danio rerio])	GO:0046872(molecular_function:metal ion binding); GO:0003729(molecular_function:mRNA binding)	K13056	C3H-4	map04114(Oocyte meiosis)	COG5063(S:Function unknown)	COG5063(zinc finger)	PF00642.26(zf-CCCH:Zinc finger C-x8-C-x5-C-x3-H type (and similar)); PF18345.3(zf_CCCH_4:Zinc finger domain); PF18044.3(zf-CCCH_4:CCCH-type zinc finger); PF14608.8(zf-CCCH_2:RNA-binding, Nab2-type zinc finger); PF16131.7(Torus:Torus domain)	sp|P23949|TISD_MOUSE(mRNA decay activator protein ZFP36L2 OS=Mus musculus OX=10090 GN=Zfp36l2 PE=1 SV=2)	30114
ENSDARG00000116668	taar10a	trace amine-associated receptor 10a [Source:ZFIN;Acc:ZDB-GENE-041014-55]	1012	1	0	1	1	no test	no test	1	0	1	1	no test	no test	1	0	1	1	no test	no test	NP_001076367.1(trace amine-associated receptor 10a [Danio rerio])	GO:0004930(molecular_function:G-protein coupled receptor activity); GO:0016020(cellular_component:membrane); GO:0016021(cellular_component:integral component of membrane); GO:0001594(molecular_function:trace-amine receptor activity); GO:0098664(biological_process:G protein-coupled serotonin receptor signaling pathway); GO:0007165(biological_process:signal transduction); GO:0005886(cellular_compon…	K05051	TAAR	map04080(Neuroactive ligand-receptor interaction)	ENOG410XRW9(U:Intracellular trafficking, secretion, and vesicular transport)	ENOG410XRW9(Receptor)	PF00001.23(7tm_1:7 transmembrane receptor (rhodopsin family)); PF10320.11(7TM_GPCR_Srsx:Serpentine type 7TM GPCR chemoreceptor Srsx); PF10328.11(7TM_GPCR_Srx:Serpentine type 7TM GPCR chemoreceptor Srx)	sp|Q8HZ64|TAAR1_MACMU(Trace amine-associated receptor 1 OS=Macaca mulatta OX=9544 GN=TAAR1 PE=3 SV=1)	794359
ENSDARG00000020136	ptges	prostaglandin E synthase [Source:ZFIN;Acc:ZDB-GENE-050407-2]	996	1	0	1	1	no test	no test	5.7216	2.51642	0.525129	1	no	up	4.84654	2.27696	0.565286	1	no	up	NP_001014828.1(prostaglandin E synthase [Danio rerio])	GO:0004364(molecular_function:glutathione transferase activity); GO:0042074(biological_process:cell migration involved in gastrulation); GO:0016021(cellular_component:integral component of membrane); GO:0016020(cellular_component:membrane); GO:0001516(biological_process:prostaglandin biosynthetic process); GO:0016740(molecular_function:transferase activity); GO:0050220(molecular_function:prostagl…	K15729	PTGES	map00590(Arachidonic acid metabolism)	ENOG4111VJG(S:Function unknown)	ENOG4111VJG(microsomal glutathione S-transferase)	PF01124.20(MAPEG:MAPEG family)	sp|Q95L14|PTGES_BOVIN(Prostaglandin E synthase OS=Bos taurus OX=9913 GN=PTGES PE=2 SV=1)	544666
ENSDARG00000006196	sav1	salvador family WW domain containing protein 1 [Source:ZFIN;Acc:ZDB-GENE-040912-28]	2282	0.865775	-0.207937	0.479261	0.735347	no	down	2.27537	1.1861	1.72e-08	1.07e-07	yes	up	2.71556	1.44125	1.82e-11	1.06e-10	yes	up	NP_001004560.1(protein salvador homolog 1 [Danio rerio])	GO:0042127(biological_process:regulation of cell proliferation); GO:0060271(biological_process:cilium assembly); GO:0006915(biological_process:apoptotic process); GO:0007165(biological_process:signal transduction); GO:0005515(molecular_function:protein binding); GO:0035329(biological_process:hippo signaling); GO:0060090(molecular_function:binding, bridging)	K16686	SAV1, Sav	map04214(Apoptosis - fly); map04392(Hippo signaling pathway - multiple species); map04390(Hippo signaling pathway); map04391(Hippo signaling pathway - fly)	ENOG410ZK10(S:Function unknown)	ENOG410ZK10(Salvador homolog 1 (Drosophila))	PF00397.28(WW:WW domain)	sp|Q8VEB2|SAV1_MOUSE(Protein salvador homolog 1 OS=Mus musculus OX=10090 GN=Sav1 PE=1 SV=2)	447821
ENSDARG00000075752	myo18aa	myosin XVIIIAa [Source:ZFIN;Acc:ZDB-GENE-080425-5]	8585	1.15687	0.210226	0.448733	0.712983	no	up	0.828	-0.272298	0.328524	0.414697	no	down	0.741219	-0.432029	0.00903968	0.0178261	no	down	XP_695256.4(unconventional myosin-XVIIIa isoform X6 [Danio rerio])	GO:0007030(biological_process:Golgi organization); GO:0014866(biological_process:skeletal myofibril assembly); GO:0048741(biological_process:skeletal muscle fiber development); GO:0051015(molecular_function:actin filament binding); GO:0007160(biological_process:cell-matrix adhesion); GO:0016459(cellular_component:myosin complex); GO:0005515(molecular_function:protein binding); GO:0003774(molecula…	K10362	MYO18				PF00063.23(Myosin_head:Myosin head (motor domain)); PF01576.21(Myosin_tail_1:Myosin tail); PF00595.26(PDZ:PDZ domain); PF17820.3(PDZ_6:PDZ domain)	sp|Q92614|MY18A_HUMAN(Unconventional myosin-XVIIIa OS=Homo sapiens OX=9606 GN=MYO18A PE=1 SV=3)	566880
ENSDARG00000003860	cbx3a	chromobox homolog 3a (HP1 gamma homolog, Drosophila) [Source:ZFIN;Acc:ZDB-GENE-030131-1158]	2793	0.710418	-0.49326	0.00882897	0.0613376	no	down	0.790328	-0.339476	0.0739956	0.116834	no	down	1.14962	0.201154	0.157911	0.22577	no	up	XP_005173826.1(chromobox protein homolog 3 isoform X1 [Danio rerio])	GO:0005721(cellular_component:pericentric heterochromatin); GO:0035064(molecular_function:methylated histone binding); GO:0000122(biological_process:negative regulation of transcription from RNA polymerase II promoter); GO:0006325(biological_process:chromatin organization); GO:0005634(cellular_component:nucleus); GO:0000792(cellular_component:heterochromatin); GO:0000791(cellular_component:euchro…	K11586	CBX3, HP1G	map05131(Shigellosis)	ENOG4111JKD(S:Function unknown)	ENOG4111JKD(chromobox homolog)	PF01393.21(Chromo_shadow:Chromo shadow domain); PF00385.26(Chromo:Chromo (CHRromatin Organisation MOdifier) domain)	sp|Q13185|CBX3_HUMAN(Chromobox protein homolog 3 OS=Homo sapiens OX=9606 GN=CBX3 PE=1 SV=4)	751689
ENSDARG00000005713	ethe1	ETHE1 persulfide dioxygenase [Source:ZFIN;Acc:ZDB-GENE-040426-2503]	1394	1.34774	0.430538	0.361969	0.639284	no	up	1.38639	0.471329	0.226597	0.304583	no	up	1.06301	0.088151	0.78793	0.832993	no	up	NP_998094.1(persulfide dioxygenase ETHE1, mitochondrial [Danio rerio])	GO:0070813(biological_process:hydrogen sulfide metabolic process); GO:0005739(cellular_component:mitochondrion); GO:0050313(molecular_function:sulfur dioxygenase activity); GO:0006749(biological_process:glutathione metabolic process); GO:0016788(molecular_function:hydrolase activity, acting on ester bonds)	K17725	ETHE1	map00920(Sulfur metabolism)	COG0491(S:Function unknown)	COG0491(Beta-lactamase domain protein)	PF00753.29(Lactamase_B:Metallo-beta-lactamase superfamily)	sp|Q9DCM0|ETHE1_MOUSE(Persulfide dioxygenase ETHE1, mitochondrial OS=Mus musculus OX=10090 GN=Ethe1 PE=1 SV=2)	405865
ENSDARG00000003940	mtfr1l	mitochondrial fission regulator 1-like [Source:NCBI gene;Acc:334296]	2757	0.828164	-0.272011	0.2129	0.48445	no	down	0.625229	-0.677543	0.000487005	0.00134662	no	down	0.779538	-0.359308	0.0366648	0.0632353	no	down	KAG1971863.1(mitochondrial fission regulator [Pimephales promelas])	GO:0000266(biological_process:mitochondrial fission); GO:0009060(biological_process:aerobic respiration); GO:0005739(cellular_component:mitochondrion)				ENOG4111FGJ(O:Posttranslational modification, protein turnover, chaperones)	ENOG4111FGJ(family with sequence similarity 54, member B)	PF05308.13(Mito_fiss_reg:Mitochondrial fission regulator)	sp|Q7T3E8|MFR1L_DANRE(Mitochondrial fission regulator 1-like OS=Danio rerio OX=7955 GN=mtfr1l PE=1 SV=1)	334296
ENSDARG00000055679	mto1	mitochondrial tRNA translation optimization 1 [Source:ZFIN;Acc:ZDB-GENE-070209-253]	2185	1.44279	0.528865	0.0946672	0.300929	no	up	0.880905	-0.182942	0.579621	0.65825	no	down	0.633551	-0.658468	7.45e-05	0.000210007	no	down	XP_009304746.1(protein MTO1 homolog, mitochondrial isoform X1 [Danio rerio])	GO:0030488(biological_process:tRNA methylation); GO:0050660(molecular_function:flavin adenine dinucleotide binding); GO:0008033(biological_process:tRNA processing); GO:0005739(cellular_component:mitochondrion); GO:0070899(biological_process:mitochondrial tRNA wobble uridine modification); GO:0002098(biological_process:tRNA wobble uridine modification)	K03495	gidA, mnmG, MTO1		COG0445(D:Cell cycle control, cell division, chromosome partitioning)	COG0445(NAD-binding protein involved in the addition of a carboxymethylaminomethyl (cmnm) group at the wobble position (U34) of certain tRNAs, forming tRNA-cmnm(5)s(2)U34 (By similarity))	PF01134.24(GIDA:Glucose inhibited division protein A); PF13932.8(GIDA_C:tRNA modifying enzyme MnmG/GidA C-terminal domain); PF01262.23(AlaDh_PNT_C:Alanine dehydrogenase/PNT, C-terminal domain); PF07992.16(Pyr_redox_2:Pyridine nucleotide-disulphide oxidoreductase); PF12831.9(FAD_oxidored:FAD dependent oxidoreductase)	sp|Q4R4P6|MTO1_MACFA(Protein MTO1 homolog, mitochondrial OS=Macaca fascicularis OX=9541 GN=MTO1 PE=2 SV=1)	100009640
ENSDARG00000014806	hacd2	3-hydroxyacyl-CoA dehydratase 2 [Source:ZFIN;Acc:ZDB-GENE-030131-6053]	2129	0.930541	-0.103859	0.598588	0.812487	no	down	0.406038	-1.30031	1.31e-10	1.13e-09	yes	down	0.450051	-1.15184	1.55e-13	1.08e-12	yes	down	NP_956155.1(very-long-chain (3R)-3-hydroxyacyl-CoA dehydratase 2 [Danio rerio])	GO:0030148(biological_process:sphingolipid biosynthetic process); GO:0102158(molecular_function:very-long-chain 3-hydroxyacyl-CoA dehydratase activity); GO:0018812(molecular_function:3-hydroxyacyl-CoA dehydratase activity); GO:0102343(molecular_function:3-hydroxy-arachidoyl-CoA dehydratase activity); GO:0102344(molecular_function:3-hydroxy-behenoyl-CoA dehydratase activity); GO:0102345(molecular_…	K10703	HACD, PHS1, PAS2	map01040(Biosynthesis of unsaturated fatty acids); map00062(Fatty acid elongation)	COG5198(S:Function unknown)	COG5198(Protein tyrosine phosphatase-like)	PF04387.16(PTPLA:Protein tyrosine phosphatase-like protein, PTPLA)	sp|Q9D3B1|HACD2_MOUSE(Very-long-chain (3R)-3-hydroxyacyl-CoA dehydratase 2 OS=Mus musculus OX=10090 GN=Hacd2 PE=1 SV=1)	334121
ENSDARG00000102953	ints4	integrator complex subunit 4 [Source:ZFIN;Acc:ZDB-GENE-120215-81]	2940	0.402205	-1.314	0.00498034	0.0405939	yes	down	1.58882	0.667952	0.0806791	0.126066	no	up	4.06602	2.02362	2.18e-15	1.75e-14	yes	up	XP_009291649.1(integrator complex subunit 4 isoform X1 [Danio rerio])	GO:0016180(biological_process:snRNA processing); GO:0051260(biological_process:protein homooligomerization); GO:0032039(cellular_component:integrator complex)	K13141	INTS4		ENOG410XPX8(S:Function unknown)	ENOG410XPX8(integrator complex subunit 4)	PF02985.24(HEAT:HEAT repeat); PF13646.8(HEAT_2:HEAT repeats); PF01602.22(Adaptin_N:Adaptin N terminal region); PF12717.9(Cnd1:non-SMC mitotic condensation complex subunit 1); PF12755.9(Vac14_Fab1_bd:Vacuolar 14 Fab1-binding region); PF12348.10(CLASP_N:CLASP N terminal)	sp|Q96HW7|INT4_HUMAN(Integrator complex subunit 4 OS=Homo sapiens OX=9606 GN=INTS4 PE=1 SV=2)	564681
ENSDARG00000099221	ppp2r2bb	protein phosphatase 2, regulatory subunit B, beta b [Source:ZFIN;Acc:ZDB-GENE-041010-39]	1694	0.387764	-1.36675	0.0957189	0.302534	no	down	4.00805	2.0029	0.00619733	0.0133082	yes	up	10.5381	3.39754	8.87e-31	1.84e-29	yes	up	XP_017208286.1(protein phosphatase 2 (formerly 2A), regulatory subunit B (PR 52), beta isoform isoform X1 [Danio rerio])	GO:0019888(molecular_function:protein phosphatase regulator activity); GO:0005829(cellular_component:cytosol); GO:0000159(cellular_component:protein phosphatase type 2A complex); GO:0005515(molecular_function:protein binding); GO:0070262(biological_process:peptidyl-serine dephosphorylation)	K04354	PPP2R2	map05142(Chagas disease); map05165(Human papillomavirus infection); map04390(Hippo signaling pathway); map05160(Hepatitis C); map04391(Hippo signaling pathway - fly); map04261(Adrenergic signaling in cardiomyocytes); map04151(PI3K-Akt signaling pathway); map03015(mRNA surveillance pathway); map04728(Dopaminergic synapse); map04071(Sphingolipid signaling pathway); map04530(Tight junction); map0415…	COG5170(T:Signal transduction mechanisms)	COG5170(protein phosphatase type 2A regulator activity)		sp|B6VA23|2ABB_CARAU(Serine/threonine-protein phosphatase 2A 55 kDa regulatory subunit B beta isoform OS=Carassius auratus OX=7957 GN=ppp2r2b PE=2 SV=1)	558810
ENSDARG00000116940	BX247944.1		115	1	0	1	1	no test	no test	1	0	1	1	no test	no test	1	0	1	1	no test	no test		GO:0003735(molecular_function:structural constituent of ribosome); GO:0005840(cellular_component:ribosome)
ENSDARG00000114843	CR450805.1	serine/threonine-protein kinase pim-1-like [Source:NCBI gene;Acc:797120]	1380	0.0857498	-3.54372	0.047504	0.195884	no	down	0.0124976	-6.3222	0.00022083	0.000659072	yes	down	0.154543	-2.69392	0.505339	1	no	down	XP_017213074.2(serine/threonine-protein kinase pim-1-like [Danio rerio])	GO:0006468(biological_process:protein phosphorylation); GO:0005524(molecular_function:ATP binding); GO:0004672(molecular_function:protein kinase activity)				COG0515(T:Signal transduction mechanisms)	COG0515(Serine Threonine protein kinase)	PF00069.27(Pkinase:Protein kinase domain); PF07714.19(PK_Tyr_Ser-Thr:Protein tyrosine and serine/threonine kinase)	sp|P11309|PIM1_HUMAN(Serine/threonine-protein kinase pim-1 OS=Homo sapiens OX=9606 GN=PIM1 PE=1 SV=4)	797120
ENSDARG00000025891	shox	short stature homeobox [Source:ZFIN;Acc:ZDB-GENE-051030-21]	1072	0.750113	-0.414821	0.0366179	0.164107	no	down	0.343281	-1.54254	4.37e-14	6.04e-13	yes	down	0.472454	-1.08176	6.22e-12	3.79e-11	yes	down	NP_001119883.1(short stature homeobox protein [Danio rerio])	GO:1990837(molecular_function:sequence-specific double-stranded DNA binding); GO:0008283(biological_process:cell proliferation); GO:0005634(cellular_component:nucleus); GO:0033339(biological_process:pectoral fin development); GO:0006355(biological_process:regulation of transcription, DNA-templated); GO:0001503(biological_process:ossification); GO:0006357(biological_process:regulation of transcrip…	K09331	SHOX		ENOG410YIJ3(K:Transcription)	ENOG410YIJ3(sequence-specific DNA binding)	PF00046.31(Homeodomain:Homeodomain); PF03826.19(OAR:OAR motif); PF05920.13(Homeobox_KN:Homeobox KN domain)	sp|O15266|SHOX_HUMAN(Short stature homeobox protein OS=Homo sapiens OX=9606 GN=SHOX PE=1 SV=1)	664748
ENSDARG00000015374	st3gal3a	ST3 beta-galactoside alpha-2,3-sialyltransferase 3a [Source:ZFIN;Acc:ZDB-GENE-040426-1322]	1887	0.879691	-0.184932	0.508235	0.755715	no	down	0.636147	-0.652569	0.0114067	0.0227814	no	down	0.744975	-0.424737	0.0242941	0.0436221	no	down	CAF25178.1(ST3Gal III-related alpha-2,3-sialyltransferase [Danio rerio])	GO:0008118(molecular_function:N-acetyllactosaminide alpha-2,3-sialyltransferase activity); GO:0005794(cellular_component:Golgi apparatus); GO:0016021(cellular_component:integral component of membrane); GO:0006486(biological_process:protein glycosylation); GO:0008373(molecular_function:sialyltransferase activity)	K00781	ST3GAL3	map00601(Glycosphingolipid biosynthesis - lacto and neolacto series); map00513(Various types of N-glycan biosynthesis); map00514(Other types of O-glycan biosynthesis); map00515(Mannose type O-glycan biosynthesis); map00533(Glycosaminoglycan biosynthesis - keratan sulfate)	ENOG410XT8P(S:Function unknown)	ENOG410XT8P(ST3 beta-galactoside alpha-2,3-sialyltransferase)	PF00777.20(Glyco_transf_29:Glycosyltransferase family 29 (sialyltransferase))	sp|P97325|SIAT6_MOUSE(CMP-N-acetylneuraminate-beta-1,4-galactoside alpha-2,3-sialyltransferase OS=Mus musculus OX=10090 GN=St3gal3 PE=1 SV=2)	393326
ENSDARG00000075626	zgc:172090	zgc:172090 [Source:ZFIN;Acc:ZDB-GENE-080204-40]	3071	1	0	1	1	no test	no test	1.22939	0.297946	0.941792	1	no	up	1.03913	0.0553736	0.989173	1	no	up	NP_001121725.1(uncharacterized protein LOC565611 [Danio rerio])	GO:0016020(cellular_component:membrane); GO:0016021(cellular_component:integral component of membrane); GO:0000166(molecular_function:nucleotide binding); GO:0008150(biological_process:biological_process); GO:0005525(molecular_function:GTP binding)				ENOG410XWG7(S:Function unknown); ENOG410XWIP(S:Function unknown); ENOG410YBCR(S:Function unknown)	ENOG410XWG7(-); ENOG410XWIP(GTPase, IMAP family member); ENOG410YBCR(-)	PF04548.18(AIG1:AIG1 family); PF01926.25(MMR_HSR1:50S ribosome-binding GTPase)	sp|Q8K3L6|GIMA5_RAT(GTPase IMAP family member 5 OS=Rattus norvegicus OX=10116 GN=Gimap5 PE=1 SV=1)	565611
ENSDARG00000043283	prrg1	proline rich Gla (G-carboxyglutamic acid) 1 [Source:ZFIN;Acc:ZDB-GENE-041010-20]	3784	0.436275	-1.19669	0.000584652	0.00747774	yes	down	0.391286	-1.3537	2.09e-05	7.68e-05	yes	down	0.924393	-0.113422	0.688029	0.748079	no	down	CAK04616.1(novel protein containing a vitamin K-dependent carboxylation/gamma-carboxyglutamic (GLA) domain (zgc:101601) [Danio rerio])	GO:0016020(cellular_component:membrane); GO:0016021(cellular_component:integral component of membrane); GO:0005576(cellular_component:extracellular region); GO:0005509(molecular_function:calcium ion binding); GO:0005886(cellular_component:plasma membrane)				ENOG4111T6S(U:Intracellular trafficking, secretion, and vesicular transport)	ENOG4111T6S(Proline rich Gla (G-carboxyglutamic acid) 1)	PF00594.22(Gla:Vitamin K-dependent carboxylation/gamma-carboxyglutamic (GLA) domain); PF14979.8(TMEM52:Transmembrane 52)	sp|Q5RCB6|TMG1_PONAB(Transmembrane gamma-carboxyglutamic acid protein 1 OS=Pongo abelii OX=9601 GN=PRRG1 PE=2 SV=1)	449775
ENSDARG00000059131	spdya	speedy/RINGO cell cycle regulator family member A [Source:ZFIN;Acc:ZDB-GENE-041010-194]	1414	3.62651	1.85858	0.0257022	0.129977	no	up	0.437885	-1.19138	0.218177	0.295271	no	down	0.124709	-3.00336	0.00015382	0.000413786	yes	down	XP_021322760.1(speedy protein A isoform X1 [Danio rerio])	GO:0019901(molecular_function:protein kinase binding); GO:0045737(biological_process:positive regulation of cyclin-dependent protein serine/threonine kinase activity)	K08694	SPDY, RINGO	map04114(Oocyte meiosis); map04914(Progesterone-mediated oocyte maturation)	ENOG41114KA(S:Function unknown)	ENOG41114KA(speedy homolog A (Xenopus laevis))	PF11357.10(Spy1:Cell cycle regulatory protein)	sp|Q5IBH7|SPDYA_MOUSE(Speedy protein A OS=Mus musculus OX=10090 GN=Spdya PE=1 SV=2)	100005885
ENSDARG00000029928	ap3m1	adaptor related protein complex 3 subunit mu 1 [Source:ZFIN;Acc:ZDB-GENE-021015-2]	2253	0.649411	-0.622797	0.132291	0.367602	no	down	2.18312	1.12639	4.89e-05	0.000167456	yes	up	3.47431	1.79673	2.32e-09	1.11e-08	yes	up	XP_009305556.1(AP-3 complex subunit mu-1 isoform X1 [Danio rerio])	GO:0005794(cellular_component:Golgi apparatus); GO:0006897(biological_process:endocytosis); GO:0016192(biological_process:vesicle-mediated transport); GO:0031410(cellular_component:cytoplasmic vesicle); GO:0006886(biological_process:intracellular protein transport); GO:0016020(cellular_component:membrane); GO:0030659(cellular_component:cytoplasmic vesicle membrane); GO:0015031(biological_process:…	K12398	AP3M	map04142(Lysosome)	ENOG410XT7B(U:Intracellular trafficking, secretion, and vesicular transport)	ENOG410XT7B(adaptor-related protein complex 3, mu)	PF00928.23(Adap_comp_sub:Adaptor complexes medium subunit family); PF01217.22(Clat_adaptor_s:Clathrin adaptor complex small chain)	sp|Q9Y2T2|AP3M1_HUMAN(AP-3 complex subunit mu-1 OS=Homo sapiens OX=9606 GN=AP3M1 PE=1 SV=1)	266798
ENSDARG00000087954	rac1b	Rac family small GTPase 1b [Source:ZFIN;Acc:ZDB-GENE-060312-45]	1415	0.313613	-1.67294	9.15e-13	8.71e-11	yes	down	1.24312	0.313963	0.107069	0.160776	no	up	4.09631	2.03433	3.59e-23	4.91e-22	yes	up	NP_001034907.1(ras-related C3 botulinum toxin substrate 1b [Danio rerio])	GO:0030031(biological_process:cell projection assembly); GO:0005886(cellular_component:plasma membrane); GO:0051022(molecular_function:Rho GDP-dissociation inhibitor binding); GO:0007163(biological_process:establishment or maintenance of cell polarity); GO:1902622(biological_process:regulation of neutrophil migration); GO:0008045(biological_process:motor neuron axon guidance); GO:0005856(cellular…	K04392	RAC1	map05167(Kaposi sarcoma-associated herpesvirus infection); map04650(Natural killer cell mediated cytotoxicity); map05210(Colorectal cancer); map05163(Human cytomegalovirus infection); map05212(Pancreatic cancer); map04015(Rap1 signaling pathway); map04014(Ras signaling pathway); map04010(MAPK signaling pathway); map04013(MAPK signaling pathway - fly); map05169(Epstein-Barr virus infection); map04…	COG1100(S:Function unknown)	COG1100(GTP-binding Protein)	PF00071.24(Ras:Ras family); PF08477.15(Roc:Ras of Complex, Roc, domain of DAPkinase); PF00025.23(Arf:ADP-ribosylation factor family)	sp|P62998|RAC1_BOVIN(Ras-related C3 botulinum toxin substrate 1 OS=Bos taurus OX=9913 GN=RAC1 PE=1 SV=1)	562838
ENSDARG00000099139	fbxw5	F-box and WD repeat domain containing 5 [Source:ZFIN;Acc:ZDB-GENE-040426-2571]	2468	0.594041	-0.751366	0.00424988	0.0359214	no	down	0.676333	-0.564194	0.035705	0.0621838	no	down	1.17199	0.228962	0.139039	0.202726	no	up	NP_998484.1(F-box/WD repeat-containing protein 5 [Danio rerio])	GO:0005737(cellular_component:cytoplasm); GO:0080008(cellular_component:Cul4-RING E3 ubiquitin ligase complex); GO:0016567(biological_process:protein ubiquitination); GO:0043161(biological_process:proteasome-mediated ubiquitin-dependent protein catabolic process); GO:0031146(biological_process:SCF-dependent proteasomal ubiquitin-dependent protein catabolic process); GO:0010824(biological_process:…	K10263	FBXW5		ENOG410XTK0(S:Function unknown)	ENOG410XTK0(F-box and WD repeat domain containing 5)	PF00400.34(WD40:WD domain, G-beta repeat); PF12937.9(F-box-like:F-box-like); PF00646.35(F-box:F-box domain)	sp|Q9QXW2|FBXW5_MOUSE(F-box/WD repeat-containing protein 5 OS=Mus musculus OX=10090 GN=Fbxw5 PE=1 SV=1)	406611
ENSDARG00000008097	srsf9	serine and arginine rich splicing factor 9 [Source:ZFIN;Acc:ZDB-GENE-040426-2397]	1423	1.6697	0.739589	0.000118988	0.00198966	no	up	0.720593	-0.472744	0.0098302	0.0200122	no	down	0.445175	-1.16756	1.06e-19	1.18e-18	yes	down	NP_001299828.1(serine/arginine-rich splicing factor 9 [Danio rerio])	GO:0016607(cellular_component:nuclear speck); GO:0003676(molecular_function:nucleic acid binding); GO:0003723(molecular_function:RNA binding); GO:0000398(biological_process:mRNA splicing, via spliceosome); GO:0000380(biological_process:alternative mRNA splicing, via spliceosome)	K21123	SRSF9, SFRS9	map05168(Herpes simplex virus 1 infection); map03040(Spliceosome)	COG0724(S:Function unknown)	COG0724(Rna-binding protein)	PF00076.24(RRM_1:RNA recognition motif. (a.k.a. RRM, RBD, or RNP domain))	sp|Q13242|SRSF9_HUMAN(Serine/arginine-rich splicing factor 9 OS=Homo sapiens OX=9606 GN=SRSF9 PE=1 SV=1)	405835
ENSDARG00000034559	srpx2	sushi-repeat containing protein X-linked 2 [Source:ZFIN;Acc:ZDB-GENE-110411-231]	1942	1	0	1	1	no test	no test	53.9659	5.75398	0.000328898	0.000942775	yes	up	45.624	5.51172	0.00122401	0.00283373	yes	up	XP_002664481.2(sushi repeat-containing protein SRPX2 isoform X1 [Danio rerio])	GO:0005737(cellular_component:cytoplasm); GO:0009986(cellular_component:cell surface); GO:0005576(cellular_component:extracellular region); GO:0045202(cellular_component:synapse); GO:0001525(biological_process:angiogenesis); GO:0030054(cellular_component:cell junction)	K19408	SRPX2		ENOG4110JE2(O:Posttranslational modification, protein turnover, chaperones)	ENOG4110JE2(Sushi-repeat containing protein, X-linked 2)	PF13778.8(DUF4174:Domain of unknown function (DUF4174)); PF00084.22(Sushi:Sushi repeat (SCR repeat)); PF02494.18(HYR:HYR domain)	sp|Q5EA25|SRPX2_BOVIN(Sushi repeat-containing protein SRPX2 OS=Bos taurus OX=9913 GN=SRPX2 PE=2 SV=1)	100332730
ENSDARG00000059923	slc25a47a	solute carrier family 25 member 47a [Source:NCBI gene;Acc:724009]	3581	0.0353769	-4.82105	0.0694118	0.249516	no	down	2.23625	1.16108	0.248192	0.328411	no	up	65.3263	6.02959	0.000117762	0.000321715	yes	up	NP_001038779.1(solute carrier family 25 member 47-A [Danio rerio])	GO:0006844(biological_process:acyl carnitine transport); GO:0015227(molecular_function:acyl carnitine transmembrane transporter activity); GO:0016021(cellular_component:integral component of membrane); GO:0006865(biological_process:amino acid transport); GO:0005743(cellular_component:mitochondrial inner membrane); GO:0055085(biological_process:transmembrane transport)	K15123	SLC25A45_47		ENOG410Z9ZS(S:Function unknown)	ENOG410Z9ZS(carrier protein)	PF00153.29(Mito_carr:Mitochondrial carrier protein)	sp|Q1ECW7|S247A_DANRE(Solute carrier family 25 member 47-A OS=Danio rerio OX=7955 GN=slc25a47a PE=2 SV=1)	724009
ENSDARG00000088689	si:ch211-201o1.1	si:ch211-201o1.1 [Source:ZFIN;Acc:ZDB-GENE-120709-60]	5367	2.54215	1.34605	0.0133022	0.0821189	no	up	1.25463	0.327261	0.486339	0.571836	no	up	0.509494	-0.972863	0.021101	0.0384479	no	down	XP_003200157.2(NACHT, LRR and PYD domains-containing protein 12 [Danio rerio])	GO:0035556(biological_process:intracellular signal transduction); GO:0008270(molecular_function:zinc ion binding); GO:0005515(molecular_function:protein binding)				ENOG410ZBX3(S:Function unknown)	ENOG410ZBX3(leucine Rich Repeat)	PF05729.14(NACHT:NACHT domain); PF17776.3(NLRC4_HD2:NLRC4 helical domain HD2); PF14484.8(FISNA:Fish-specific NACHT associated domain); PF17779.3(NOD2_WH:NOD2 winged helix domain); PF13765.8(PRY:SPRY-associated domain); PF13516.8(LRR_6:Leucine Rich repeat); PF00622.30(SPRY:SPRY domain); PF00643.26(zf-B_box:B-box zinc finger)	sp|D4A523|NLRP3_RAT(NACHT, LRR and PYD domains-containing protein 3 OS=Rattus norvegicus OX=10116 GN=Nlrp3 PE=3 SV=2)	100535360
ENSDARG00000109864	znf995	zinc finger protein 995 [Source:ZFIN;Acc:ZDB-GENE-080215-13]	2598	1.82774	0.870063	0.352579	0.631048	no	up	1.11268	0.154038	0.844168	0.881393	no	up	0.628499	-0.670018	0.33651	0.42197	no	down	XP_017211118.1(gastrula zinc finger protein XlCGF8.2DB-like isoform X2 [Danio rerio])	GO:0003700(molecular_function:transcription factor activity, sequence-specific DNA binding); GO:0005634(cellular_component:nucleus); GO:0006357(biological_process:regulation of transcription from RNA polymerase II promoter); GO:0000977(molecular_function:RNA polymerase II regulatory region sequence-specific DNA binding); GO:0000978(molecular_function:RNA polymerase II core promoter proximal regio…				COG5048(S:Function unknown)	COG5048(Zinc finger protein)	PF13465.8(zf-H2C2_2:Zinc-finger double domain); PF00096.28(zf-C2H2:Zinc finger, C2H2 type); PF13894.8(zf-C2H2_4:C2H2-type zinc finger); PF13912.8(zf-C2H2_6:C2H2-type zinc finger); PF09723.12(Zn-ribbon_8:Zinc ribbon domain); PF00130.24(C1_1:Phorbol esters/diacylglycerol binding domain (C1 domain))		108183935
ENSDARG00000003616	arih1	ariadne ubiquitin-conjugating enzyme E2 binding protein homolog 1 (Drosophila) [Source:NCBI gene;Acc:327005]	2456	1.69518	0.761442	0.28331	0.564777	no	up	9.25081	3.20958	2.94e-09	2.09e-08	yes	up	5.62514	2.49189	2.33e-21	2.89e-20	yes	up	NP_956052.1(E3 ubiquitin-protein ligase arih1 [Danio rerio])	GO:0005737(cellular_component:cytoplasm); GO:0031624(molecular_function:ubiquitin conjugating enzyme binding); GO:0016604(cellular_component:nuclear body); GO:0032436(biological_process:positive regulation of proteasomal ubiquitin-dependent protein catabolic process); GO:0004842(molecular_function:ubiquitin-protein transferase activity); GO:0005634(cellular_component:nucleus); GO:0000151(cellular…	K11968	ARIH1		ENOG410XP9Y(O:Posttranslational modification, protein turnover, chaperones)	ENOG410XP9Y(RING finger) protein)	PF01485.23(IBR:IBR domain, a half RING-finger domain); PF19422.1(Ariadne:Ariadne domain); PF13923.8(zf-C3HC4_2:Zinc finger, C3HC4 type (RING finger)); PF13445.8(zf-RING_UBOX:RING-type zinc-finger); PF14634.8(zf-RING_5:zinc-RING finger domain)	sp|Q6PFJ9|ARI1_DANRE(E3 ubiquitin-protein ligase arih1 OS=Danio rerio OX=7955 GN=arih1 PE=2 SV=1)	327005
ENSDARG00000028725	adra1aa	adrenoceptor alpha 1Aa [Source:ZFIN;Acc:ZDB-GENE-030131-2831]	2781	5.28464	2.4018	0.158228	0.408652	no	up	6.77794	2.76085	0.00145821	0.00361401	yes	up	1.30443	0.383418	0.775619	0.822543	no	up	NP_001311383.1(adrenoceptor alpha 1Aa [Danio rerio])	GO:0004930(molecular_function:G-protein coupled receptor activity); GO:0045907(biological_process:positive regulation of vasoconstriction); GO:0004937(molecular_function:alpha1-adrenergic receptor activity); GO:0004935(molecular_function:adrenergic receptor activity); GO:0007200(biological_process:phospholipase C-activating G-protein coupled receptor signaling pathway); GO:0016021(cellular_compon…	K04135	ADRA1A	map04970(Salivary secretion); map04261(Adrenergic signaling in cardiomyocytes); map04270(Vascular smooth muscle contraction); map04080(Neuroactive ligand-receptor interaction); map04020(Calcium signaling pathway); map04022(cGMP-PKG signaling pathway); map04152(AMPK signaling pathway)	ENOG410XRW9(U:Intracellular trafficking, secretion, and vesicular transport)	ENOG410XRW9(Receptor)	PF00001.23(7tm_1:7 transmembrane receptor (rhodopsin family)); PF10320.11(7TM_GPCR_Srsx:Serpentine type 7TM GPCR chemoreceptor Srsx); PF10328.11(7TM_GPCR_Srx:Serpentine type 7TM GPCR chemoreceptor Srx); PF13853.8(7tm_4:Olfactory receptor)	sp|Q91175|ADA1A_ORYLA(Alpha-1A adrenergic receptor OS=Oryzias latipes OX=8090 GN=adra1a PE=3 SV=1)	798498
ENSDARG00000021895	disc1	DISC1 scaffold protein [Source:ZFIN;Acc:ZDB-GENE-090122-1]	2985	2.05289	1.03766	0.520265	0.763768	no	up	26.9129	4.75023	3.02e-15	4.79e-14	yes	up	13.6138	3.76699	3.5e-09	1.64e-08	yes	up	NP_001135735.1(disrupted in schizophrenia 1 protein [Danio rerio])	GO:0060351(biological_process:cartilage development involved in endochondral bone morphogenesis); GO:0045111(cellular_component:intermediate filament cytoskeleton); GO:0048701(biological_process:embryonic cranial skeleton morphogenesis); GO:0007420(biological_process:brain development); GO:0060271(biological_process:cilium assembly); GO:0060027(biological_process:convergent extension involved in …	K16534	DISC1		ENOG41122J7(Z:Cytoskeleton)	ENOG41122J7(Disrupted in schizophrenia 1)		sp|Q9NRI5|DISC1_HUMAN(Disrupted in schizophrenia 1 protein OS=Homo sapiens OX=9606 GN=DISC1 PE=1 SV=3)	407621
ENSDARG00000023587	kcnk5a	potassium channel, subfamily K, member 5a [Source:ZFIN;Acc:ZDB-GENE-051113-112]	1949	0.0863793	-3.53317	0.0620021	0.231965	no	down	3.31618	1.72952	0.0305754	0.0542889	no	up	38.9331	5.28292	2.61e-05	7.87e-05	yes	up	NP_001032478.1(potassium channel subfamily K member 5a [Danio rerio])	GO:0005267(molecular_function:potassium channel activity); GO:0071805(biological_process:potassium ion transmembrane transport); GO:0006813(biological_process:potassium ion transport); GO:0016021(cellular_component:integral component of membrane); GO:0016020(cellular_component:membrane); GO:0030322(biological_process:stabilization of membrane potential); GO:0005887(cellular_component:integral com…	K04916	KCNK5, K2P5.1	map04742(Taste transduction); map04974(Protein digestion and absorption)	COG1226(P:Inorganic ion transport and metabolism)	COG1226(PotAssium voltage-gated channel)	PF07885.18(Ion_trans_2:Ion channel); PF00520.33(Ion_trans:Ion transport protein)	sp|O95279|KCNK5_HUMAN(Potassium channel subfamily K member 5 OS=Homo sapiens OX=9606 GN=KCNK5 PE=1 SV=1)	570159
ENSDARG00000058208	slc25a26	solute carrier family 25 member 26 [Source:NCBI gene;Acc:560478]	1311	0.319992	-1.64389	0.00201265	0.0201798	yes	down	0.421685	-1.24576	0.000674653	0.00180495	yes	down	1.36004	0.44365	0.473647	0.554651	no	up	NP_001025314.1(S-adenosylmethionine mitochondrial carrier protein [Danio rerio])	GO:0000095(molecular_function:S-adenosyl-L-methionine transmembrane transporter activity); GO:0015805(biological_process:S-adenosyl-L-methionine transport); GO:0016021(cellular_component:integral component of membrane); GO:0055085(biological_process:transmembrane transport); GO:0005743(cellular_component:mitochondrial inner membrane)	K15111	SLC25A26		ENOG4110BII(S:Function unknown)	ENOG4110BII(mitochondrial carrier protein)	PF00153.29(Mito_carr:Mitochondrial carrier protein)	sp|Q4V9P0|SAMC_DANRE(S-adenosylmethionine mitochondrial carrier protein OS=Danio rerio OX=7955 GN=slc25a26 PE=2 SV=1)	560478
ENSDARG00000058212	ndnl2	necdin-like 2 [Source:ZFIN;Acc:ZDB-GENE-031107-3]	1084	0.958981	-0.0604265	0.839535	0.938659	no	down	0.834632	-0.260787	0.258078	0.339322	no	down	0.899735	-0.152427	0.548903	0.624072	no	down	NP_001269018.1(necdin-like 2 [Danio rerio])	GO:0005634(cellular_component:nucleus)	K22823	NSMCE3, NSE3		ENOG4111S70(S:Function unknown)	ENOG4111S70(Melanoma antigen, family)	PF01454.21(MAGE:MAGE family)	sp|Q96MG7|NSE3_HUMAN(Non-structural maintenance of chromosomes element 3 homolog OS=Homo sapiens OX=9606 GN=NSMCE3 PE=1 SV=1)	386658
ENSDARG00000098339	BX649557.1		120	1	0	1	1	no test	no test	1	0	1	1	no test	no test	1	0	1	1	no test	no test
ENSDARG00000105190	rhbdl3	rhomboid, veinlet-like 3 (Drosophila) [Source:ZFIN;Acc:ZDB-GENE-050417-2]	2931	89.0921	6.47723	4.23e-18	7.22e-16	yes	up	52.8142	5.72285	1.49e-10	1.28e-09	yes	up	0.598351	-0.740937	0.0457205	0.0768974	no	down	XP_005166241.1(rhomboid-related protein 3 isoform X1 [Danio rerio])	GO:0004252(molecular_function:serine-type endopeptidase activity); GO:0016787(molecular_function:hydrolase activity); GO:0016021(cellular_component:integral component of membrane); GO:0016020(cellular_component:membrane); GO:0005509(molecular_function:calcium ion binding); GO:0006508(biological_process:proteolysis); GO:0008233(molecular_function:peptidase activity); GO:0046872(molecular_function:…	K02857	RHBDL1_2_3		COG0705(S:Function unknown)	COG0705(rhomboid family)	PF01694.24(Rhomboid:Rhomboid family); PF13499.8(EF-hand_7:EF-hand domain pair); PF00036.34(EF-hand_1:EF hand); PF13405.8(EF-hand_6:EF-hand domain); PF13833.8(EF-hand_8:EF-hand domain pair)	sp|P58873|RHBL3_MOUSE(Rhomboid-related protein 3 OS=Mus musculus OX=10090 GN=Rhbdl3 PE=2 SV=1)	550128
ENSDARG00000014139	srp72	signal recognition particle 72 [Source:ZFIN;Acc:ZDB-GENE-030131-5546]	2373	1.00928	0.0133267	0.952268	0.98452	no	up	1.31439	0.394392	0.0524818	0.0867038	no	up	1.34351	0.426005	0.014353	0.0270982	no	up	XP_017214567.1(signal recognition particle subunit SRP72 [Danio rerio])	GO:0005786(cellular_component:signal recognition particle, endoplasmic reticulum targeting); GO:0008312(molecular_function:7S RNA binding); GO:0006614(biological_process:SRP-dependent cotranslational protein targeting to membrane); GO:0005515(molecular_function:protein binding); GO:0048500(cellular_component:signal recognition particle)	K03108	SRP72	map03060(Protein export)	ENOG410XRWI(U:Intracellular trafficking, secretion, and vesicular transport)	ENOG410XRWI(Signal-recognition-particle assembly has a crucial role in targeting secretory proteins to the rough endoplasmic reticulum membrane (By similarity))	PF08492.14(SRP72:SRP72 RNA-binding domain); PF14559.8(TPR_19:Tetratricopeptide repeat); PF12895.9(ANAPC3:Anaphase-promoting complex, cyclosome, subunit 3); PF17004.7(SRP_TPR_like:Putative TPR-like repeat); PF13414.8(TPR_11:TPR repeat); PF14938.8(SNAP:Soluble NSF attachment protein, SNAP)	sp|P33731|SRP72_CANLF(Signal recognition particle subunit SRP72 OS=Canis lupus familiaris OX=9615 GN=SRP72 PE=1 SV=3)	327335
ENSDARG00000098318	BX005396.1		651	1	0	1	1	no test	no test	1	0	1	1	no test	no test	1	0	1	1	no test	no test
ENSDARG00000105119	si:ch211-258f1.3	si:ch211-258f1.3 [Source:ZFIN;Acc:ZDB-GENE-070912-252]	4276	0.324704	-1.6228	0.147582	0.391526	no	down	0.512523	-0.964312	0.125686	0.184686	no	down	1.63214	0.706764	0.538788	0.614742	no	up	XP_017211254.1(protein NLRC3-like [Danio rerio])	GO:0035556(biological_process:intracellular signal transduction); GO:0005515(molecular_function:protein binding)				ENOG4111H3D(S:Function unknown)	ENOG4111H3D(NACHT, LRR and PYD domains-containing protein)	PF17776.3(NLRC4_HD2:NLRC4 helical domain HD2); PF13516.8(LRR_6:Leucine Rich repeat); PF05729.14(NACHT:NACHT domain); PF02758.18(PYRIN:PAAD/DAPIN/Pyrin domain); PF17779.3(NOD2_WH:NOD2 winged helix domain); PF14484.8(FISNA:Fish-specific NACHT associated domain); PF13765.8(PRY:SPRY-associated domain); PF00622.30(SPRY:SPRY domain)	sp|Q5DU56|NLRC3_MOUSE(Protein NLRC3 OS=Mus musculus OX=10090 GN=Nlrc3 PE=1 SV=2)	108183940
ENSDARG00000088539	ponzr2	plac8 onzin related protein 2 [Source:ZFIN;Acc:ZDB-GENE-050411-41]	1060	0.640424	-0.642901	0.600466	0.813297	no	down	1.83462	0.87548	0.192694	0.265696	no	up	2.97202	1.57145	0.0860139	0.13388	no	up	NP_001373307.1(uncharacterized protein LOC550165 [Danio rerio])	GO:0005575(cellular_component:cellular_component); GO:0008150(biological_process:biological_process); GO:0003674(molecular_function:molecular_function)				ENOG4112AWU(S:Function unknown)	ENOG4112AWU(PLAC8 family)	PF04749.19(PLAC8:PLAC8 family)	sp|Q6DK99|CNFNB_XENLA(Cornifelin homolog B OS=Xenopus laevis OX=8355 GN=cnfn-b PE=3 SV=1)	550165
ENSDARG00000058492	si:dkey-30c15.17	si:dkey-30c15.17 [Source:ZFIN;Acc:ZDB-GENE-060503-450]	2351	1.58328	0.66292	0.547164	0.780352	no	up	1.71374	0.777152	0.416953	0.504485	no	up	1.10864	0.148784	0.825321	0.863026	no	up	XP_003200472.2(cAMP-regulated D2 protein [Danio rerio])	GO:0016787(molecular_function:hydrolase activity); GO:0052689(molecular_function:carboxylic ester hydrolase activity); GO:0004104(molecular_function:cholinesterase activity)	K01049	ACHE	map00564(Glycerophospholipid metabolism); map04725(Cholinergic synapse)	COG2272(I:Lipid transport and metabolism)	COG2272(Carboxylesterase)	PF00135.30(COesterase:Carboxylesterase family); PF07859.15(Abhydrolase_3:alpha/beta hydrolase fold)	sp|P18142|D2_DICDI(cAMP-regulated D2 protein OS=Dictyostelium discoideum OX=44689 GN=D2 PE=2 SV=3)	561375
ENSDARG00000095087	CU928069.1		402	1	0	1	1	no test	no test	1	0	1	1	no test	no test	1	0	1	1	no test	no test
ENSDARG00000036816	pou2f2a	POU class 2 homeobox 2a [Source:ZFIN;Acc:ZDB-GENE-060310-2]	6150	0.966667	-0.0489096	0.821128	0.931182	no	down	0.877719	-0.188168	0.418179	0.505753	no	down	0.939593	-0.0898914	0.538464	0.614468	no	down	XP_021323942.1(POU domain, class 2, transcription factor 2 isoform X2 [Danio rerio])	GO:0003700(molecular_function:transcription factor activity, sequence-specific DNA binding); GO:0006355(biological_process:regulation of transcription, DNA-templated); GO:0005634(cellular_component:nucleus); GO:0000981(molecular_function:RNA polymerase II transcription factor activity, sequence-specific DNA binding); GO:0003677(molecular_function:DNA binding)	K09364	POU2F, OTF	map05417(Lipid and atherosclerosis); map05168(Herpes simplex virus 1 infection)	ENOG410XQ7X(K:Transcription)	ENOG410XQ7X(POU class)	PF00157.19(Pou:Pou domain - N-terminal to homeobox domain); PF00046.31(Homeodomain:Homeodomain)	sp|Q29013|PO2F2_PIG(POU domain, class 2, transcription factor 2 OS=Sus scrofa OX=9823 GN=POU2F2 PE=2 SV=1)	100537384
ENSDARG00000035579	si:dkey-174n20.1	si:dkey-174n20.1 [Source:ZFIN;Acc:ZDB-GENE-030131-7890]	1037	1.21551	0.281557	0.306193	0.588139	no	up	0.430944	-1.21443	7.04e-05	0.00023258	yes	down	0.366056	-1.44986	7.6e-07	2.77e-06	yes	down	XP_005165244.1(uncharacterized protein LOC796174 isoform X1 [Danio rerio])	GO:0016491(molecular_function:oxidoreductase activity)	K11162	RDH14		COG1028(S:Function unknown)	COG1028(Dehydrogenase reductase)	PF00106.27(adh_short:short chain dehydrogenase); PF13561.8(adh_short_C2:Enoyl-(Acyl carrier protein) reductase); PF08659.12(KR:KR domain); PF03435.20(Sacchrp_dh_NADP:Saccharopine dehydrogenase NADP binding domain)	sp|Q8TC12|RDH11_HUMAN(Retinol dehydrogenase 11 OS=Homo sapiens OX=9606 GN=RDH11 PE=1 SV=2)	796174
ENSDARG00000068888	klhl41a	kelch-like family member 41a [Source:NCBI gene;Acc:100148315]	2313	4.02162	2.00778	0.0500046	0.202844	no	up	6.97762	2.80273	1.75e-05	6.5e-05	yes	up	1.80752	0.85401	0.165876	0.235365	no	up	XP_001922967.1(kelch-like protein 41a [Danio rerio])	GO:0048741(biological_process:skeletal muscle fiber development); GO:0005856(cellular_component:cytoskeleton); GO:0033017(cellular_component:sarcoplasmic reticulum membrane); GO:0045214(biological_process:sarcomere organization); GO:0005515(molecular_function:protein binding)	K10473	KBTBD5_10		ENOG410XNX8(S:Function unknown)	ENOG410XNX8(kelch-like)	PF01344.27(Kelch_1:Kelch motif); PF00651.33(BTB:BTB/POZ domain); PF07707.17(BACK:BTB And C-terminal Kelch); PF13964.8(Kelch_6:Kelch motif); PF13418.8(Kelch_4:Galactose oxidase, central domain); PF07646.17(Kelch_2:Kelch motif); PF13415.8(Kelch_3:Galactose oxidase, central domain)	sp|E9QIN8|KL41A_DANRE(Kelch-like protein 41a OS=Danio rerio OX=7955 GN=klhl41a PE=2 SV=1)	100148315
ENSDARG00000038693	gng7	guanine nucleotide binding protein (G protein), gamma 7 [Source:ZFIN;Acc:ZDB-GENE-040718-93]	786	0.239362	-2.06274	0.00453485	0.037854	yes	down	2.80497	1.48799	0.000577925	0.00156904	yes	up	12.0454	3.59041	7.23e-17	6.53e-16	yes	up	KAA0719435.1(Guanine nucleotide-binding protein G(I)/G(S)/G(O) subunit gamma-7 [Triplophysa tibetana])	GO:0031680(cellular_component:G-protein beta/gamma-subunit complex); GO:0031681(molecular_function:G-protein beta-subunit binding); GO:0005834(cellular_component:heterotrimeric G-protein complex); GO:0016020(cellular_component:membrane); GO:0007165(biological_process:signal transduction); GO:0005886(cellular_component:plasma membrane); GO:0007186(biological_process:G-protein coupled receptor sign…	K04543	GNG7	map05167(Kaposi sarcoma-associated herpesvirus infection); map05170(Human immunodeficiency virus 1 infection); map05163(Human cytomegalovirus infection); map05200(Pathways in cancer); map04014(Ras signaling pathway); map04926(Relaxin signaling pathway); map04740(Olfactory transduction); map05034(Alcoholism); map04151(PI3K-Akt signaling pathway); map04371(Apelin signaling pathway); map04728(Dopami…	ENOG41122JF(T:Signal transduction mechanisms)	ENOG41122JF(Guanine nucleotide-binding proteins (G proteins) are involved as a modulator or transducer in various transmembrane signaling systems. The beta and gamma chains are required for the GTPase activity, for replacement of GDP by GTP, and for G protein- effector interaction)	PF00631.24(G-gamma:GGL domain)	sp|O60262|GBG7_HUMAN(Guanine nucleotide-binding protein G(I)/G(S)/G(O) subunit gamma-7 OS=Homo sapiens OX=9606 GN=GNG7 PE=1 SV=1)	436670
ENSDARG00000016074	cryz	crystallin, zeta (quinone reductase) [Source:ZFIN;Acc:ZDB-GENE-050306-24]	2515	1.22772	0.295984	0.424758	0.693334	no	up	1.28362	0.360222	0.301802	0.38658	no	up	1.08457	0.117125	0.657631	0.721844	no	up	NP_001093446.1(quinone oxidoreductase [Danio rerio])	GO:0003730(molecular_function:mRNA 3'-UTR binding); GO:0005829(cellular_component:cytosol); GO:0008270(molecular_function:zinc ion binding); GO:0070402(molecular_function:NADPH binding); GO:0003960(molecular_function:NADPH:quinone reductase activity); GO:0016491(molecular_function:oxidoreductase activity)	K00344	qor, CRYZ		COG0604(C:Energy production and conversion)	COG0604(alcohol dehydrogenase)	PF00107.28(ADH_zinc_N:Zinc-binding dehydrogenase); PF13602.8(ADH_zinc_N_2:Zinc-binding dehydrogenase); PF08240.14(ADH_N:Alcohol dehydrogenase GroES-like domain)	sp|Q08257|QOR_HUMAN(Quinone oxidoreductase OS=Homo sapiens OX=9606 GN=CRYZ PE=1 SV=1)	407640
ENSDARG00000060330	si:ch211-284e13.4	si:ch211-284e13.4 [Source:ZFIN;Acc:ZDB-GENE-060526-161]	3538	2.14811	1.10307	0.288857	0.57018	no	up	3.97324	1.99032	0.0246913	0.045018	yes	up	1.89407	0.921491	0.0325714	0.056827	no	up	XP_695297.4(insulin receptor substrate 1-B [Danio rerio])	GO:0008286(biological_process:insulin receptor signaling pathway); GO:0043548(molecular_function:phosphatidylinositol 3-kinase binding); GO:0005158(molecular_function:insulin receptor binding); GO:0007165(biological_process:signal transduction); GO:0005886(cellular_component:plasma membrane); GO:0005829(cellular_component:cytosol)				ENOG410Z9EP(T:Signal transduction mechanisms)	ENOG410Z9EP(insulin receptor substrate)	PF02174.19(IRS:PTB domain (IRS-1 type)); PF00169.31(PH:PH domain); PF15413.8(PH_11:Pleckstrin homology domain)	sp|P84770|IRS1B_XENLA(Insulin receptor substrate 1-B OS=Xenopus laevis OX=8355 GN=irs1-b PE=2 SV=1)	566919
ENSDARG00000052386	cldnd1b	claudin domain containing 1b [Source:ZFIN;Acc:ZDB-GENE-040808-4]	1797	0.0487054	-4.35978	0.00133696	0.0146223	yes	down	5.95067	2.57305	0.0408189	0.069813	no	up	123.429	6.94754	3.95e-23	5.39e-22	yes	up	NP_001155069.1(claudin domain-containing protein 1b [Danio rerio])	GO:0008150(biological_process:biological_process); GO:0016021(cellular_component:integral component of membrane); GO:0016020(cellular_component:membrane); GO:0003674(molecular_function:molecular_function)				ENOG4110MPF(U:Intracellular trafficking, secretion, and vesicular transport)	ENOG4110MPF(claudin domain containing 1)	PF13903.8(Claudin_2:PMP-22/EMP/MP20/Claudin tight junction); PF00822.22(PMP22_Claudin:PMP-22/EMP/MP20/Claudin family); PF06687.14(SUR7:SUR7/PalI family)	sp|Q9CQX5|CLDN1_MOUSE(Claudin domain-containing protein 1 OS=Mus musculus OX=10090 GN=Cldnd1 PE=1 SV=1)	554386
ENSDARG00000007795	cst3	cystatin C (amyloid angiopathy and cerebral hemorrhage) [Source:ZFIN;Acc:ZDB-GENE-030131-373]	719	0.724583	-0.464777	0.0320076	0.150469	no	down	0.494369	-1.01634	9.08e-07	4.29e-06	yes	down	0.705071	-0.504159	7.87e-05	0.000220878	no	down	NP_001026843.2(cystatin C (amyloid angiopathy and cerebral hemorrhage) precursor [Danio rerio])	GO:0004869(molecular_function:cysteine-type endopeptidase inhibitor activity); GO:0005615(cellular_component:extracellular space)	K13899	CST3	map04970(Salivary secretion)	ENOG4112CFJ(O:Posttranslational modification, protein turnover, chaperones)	ENOG4112CFJ(Cystatin)	PF00031.23(Cystatin:Cystatin domain); PF16845.7(SQAPI:Aspartic acid proteinase inhibitor)	sp|P35481|CYT_CYPCA(Cystatin OS=Cyprinus carpio OX=7962 PE=1 SV=1)	791878
ENSDARG00000088258	CABZ01038494.1	modulator of smoothened a [Source:NCBI gene;Acc:100535551]	504	0.779889	-0.35866	0.205724	0.474862	no	down	0.743876	-0.426866	0.0748275	0.117992	no	down	0.98323	-0.0243998	0.911224	0.931781	no	down	NP_001079768.1(uncharacterized protein C16orf52 homolog B [Xenopus laevis])	GO:0005794(cellular_component:Golgi apparatus); GO:0016020(cellular_component:membrane); GO:0060170(cellular_component:ciliary membrane); GO:0016021(cellular_component:integral component of membrane); GO:0031647(biological_process:regulation of protein stability); GO:0045879(biological_process:negative regulation of smoothened signaling pathway); GO:0045664(biological_process:regulation of neuron…	K23663	MOSMO	map04340(Hedgehog signaling pathway)	ENOG410Z2QM(S:Function unknown)	ENOG410Z2QM(chromosome 16 open reading frame 52)	PF18800.3(Atthog:Attenuator of Hedgehog); PF10242.11(L_HMGIC_fpl:Lipoma HMGIC fusion partner-like protein); PF01654.19(Cyt_bd_oxida_I:Cytochrome bd terminal oxidase subunit I)	sp|Q7SZ07|CP52B_XENLA(Uncharacterized protein C16orf52 homolog B OS=Xenopus laevis OX=8355 PE=2 SV=1)	100535551
ENSDARG00000094653	si:dkey-149m13.5	si:dkey-149m13.5 [Source:ZFIN;Acc:ZDB-GENE-110913-74]	1555	0.663491	-0.59185	0.682972	0.861874	no	down	3.65829	1.87117	0.0639182	0.103046	no	up	5.66262	2.50147	0.000564671	0.00138185	yes	up	XP_017211187.1(gastrula zinc finger protein XlCGF8.2DB-like [Danio rerio])	GO:0005634(cellular_component:nucleus); GO:0006357(biological_process:regulation of transcription from RNA polymerase II promoter); GO:0000977(molecular_function:RNA polymerase II regulatory region sequence-specific DNA binding); GO:0000981(molecular_function:RNA polymerase II transcription factor activity, sequence-specific DNA binding)				COG5048(S:Function unknown)	COG5048(Zinc finger protein)
ENSDARG00000019585	gstk2	glutathione S-transferase kappa 2 [Source:ZFIN;Acc:ZDB-GENE-100922-14]	945	0.410071	-1.28605	0.444585	0.710215	no	down	0.0150287	-6.05613	0.00249344	0.00587266	yes	down	0.0384169	-4.70212	0.145857	0.211195	no	down	NP_001373332.1(glutathione S-transferase kappa 2 [Danio rerio])	GO:0004364(molecular_function:glutathione transferase activity); GO:0006749(biological_process:glutathione metabolic process); GO:0004602(molecular_function:glutathione peroxidase activity); GO:0016491(molecular_function:oxidoreductase activity)	K13299	GSTK1	map04146(Peroxisome); map00480(Glutathione metabolism); map05204(Chemical carcinogenesis - DNA adducts); map00982(Drug metabolism - cytochrome P450); map00980(Metabolism of xenobiotics by cytochrome P450)	COG3917(Q:Secondary metabolites biosynthesis, transport and catabolism)	COG3917(dsbA oxidoreductase)	PF01323.22(DSBA:DSBA-like thioredoxin domain)	sp|Q9Y2Q3|GSTK1_HUMAN(Glutathione S-transferase kappa 1 OS=Homo sapiens OX=9606 GN=GSTK1 PE=1 SV=3)	100151093
ENSDARG00000009023	ankrd28b	ankyrin repeat domain 28b [Source:ZFIN;Acc:ZDB-GENE-070622-4]	6392	0.892562	-0.163975	0.43321	0.701206	no	down	1.12219	0.166314	0.314575	0.400193	no	up	1.29806	0.376362	0.0147623	0.027799	no	up	XP_009290540.1(serine/threonine-protein phosphatase 6 regulatory ankyrin repeat subunit A [Danio rerio])	GO:0005515(molecular_function:protein binding)	K15502	ANKRD28		COG0666(S:Function unknown)	COG0666(Ankyrin Repeat)	PF12796.9(Ank_2:Ankyrin repeats (3 copies)); PF13637.8(Ank_4:Ankyrin repeats (many copies)); PF00023.32(Ank:Ankyrin repeat); PF13857.8(Ank_5:Ankyrin repeats (many copies)); PF13606.8(Ank_3:Ankyrin repeat)	sp|O15084|ANR28_HUMAN(Serine/threonine-protein phosphatase 6 regulatory ankyrin repeat subunit A OS=Homo sapiens OX=9606 GN=ANKRD28 PE=1 SV=5)	560747
ENSDARG00000058603	jph1a	junctophilin 1a [Source:ZFIN;Acc:ZDB-GENE-040724-233]	3243	0.521789	-0.938462	0.527732	0.767442	no	down	6.70587	2.74542	0.000860201	0.00224461	yes	up	13.1738	3.7196	2.83e-09	1.34e-08	yes	up	NP_001159728.1(junctophilin-1a [Danio rerio])	GO:0030314(cellular_component:junctional membrane complex); GO:0016021(cellular_component:integral component of membrane); GO:0005886(cellular_component:plasma membrane); GO:0016529(cellular_component:sarcoplasmic reticulum); GO:0005789(cellular_component:endoplasmic reticulum membrane)	K19530	JPH		COG4642(S:Function unknown)	COG4642(whole genome shotgun sequence)	PF02493.22(MORN:MORN repeat)	sp|Q9GKY8|JPH1_RABIT(Junctophilin-1 OS=Oryctolagus cuniculus OX=9986 GN=JPH1 PE=2 SV=1)	100147894
ENSDARG00000111015	AL732515.2		117	1	0	1	1	no test	no test	1	0	1	1	no test	no test	1	0	1	1	no test	no test		GO:0003735(molecular_function:structural constituent of ribosome); GO:0005840(cellular_component:ribosome)
ENSDARG00000111749	dre-mir-430a-4	dre-mir-430a-4 [Source:miRBase;Acc:MI0002113]	82	1	0	1	1	no test	no test	1	0	1	1	no test	no test	1	0	1	1	no test	no test		GO:0035195(biological_process:gene silencing by miRNA)								100033501
ENSDARG00000007369	tcf7l1b	transcription factor 7 like 1b [Source:NCBI gene;Acc:30556]	4461	0.388694	-1.36329	0.0003381	0.00476632	yes	down	1.40294	0.488452	0.00907514	0.0186891	no	up	3.72982	1.89911	5.79e-09	2.66e-08	yes	up	NP_571371.2(transcription factor 7-like 1-B [Danio rerio])	GO:0008284(biological_process:positive regulation of cell proliferation); GO:0007507(biological_process:heart development); GO:0048699(biological_process:generation of neurons); GO:0009880(biological_process:embryonic pattern specification); GO:0021903(biological_process:rostrocaudal neural tube patterning); GO:0005634(cellular_component:nucleus); GO:0016055(biological_process:Wnt signaling pathw…	K04490	TCF7L1	map05167(Kaposi sarcoma-associated herpesvirus infection); map05216(Thyroid cancer); map05165(Human papillomavirus infection); map05210(Colorectal cancer); map04390(Hippo signaling pathway); map05213(Endometrial cancer); map05221(Acute myeloid leukemia); map05200(Pathways in cancer); map05215(Prostate cancer); map05225(Hepatocellular carcinoma); map05217(Basal cell carcinoma); map04916(Melanogene…	ENOG41109RU(K:Transcription)	ENOG41109RU(Transcription factor)	PF08347.13(CTNNB1_binding:N-terminal CTNNB1 binding); PF00505.21(HMG_box:HMG (high mobility group) box); PF09011.12(HMG_box_2:HMG-box domain)	sp|Q800Q5|T7L1B_DANRE(Transcription factor 7-like 1-B OS=Danio rerio OX=7955 GN=tcf7l1b PE=2 SV=1)	30556
ENSDARG00000007560	sema3bl	sema domain, immunoglobulin domain (Ig), short basic domain, secreted, (semaphorin) 3bl [Source:ZFIN;Acc:ZDB-GENE-030131-2956]	3253	1.206	0.270225	0.686721	0.863334	no	up	13.324	3.73595	4.75e-45	1.01e-42	yes	up	11.4714	3.51996	5.2e-20	5.91e-19	yes	up	NP_001116184.1(sema domain, immunoglobulin domain (Ig), short basic domain, secreted, (semaphorin) 3bl precursor [Danio rerio])	GO:0038191(molecular_function:neuropilin binding); GO:0030215(molecular_function:semaphorin receptor binding); GO:0071526(biological_process:semaphorin-plexin signaling pathway); GO:0048843(biological_process:negative regulation of axon extension involved in axon guidance); GO:0030335(biological_process:positive regulation of cell migration); GO:0001755(biological_process:neural crest cell migrat…	K06840	SEMA3	map04360(Axon guidance)	ENOG410XQZC(S:Function unknown)	ENOG410XQZC(Sema domain, immunoglobulin domain (Ig), transmembrane domain (TM) and short cytoplasmic domain, (Semaphorin))	PF01403.21(Sema:Sema domain); PF18452.3(Ig_6:Immunoglobulin domain); PF00047.27(ig:Immunoglobulin domain); PF01437.27(PSI:Plexin repeat)	sp|Q9NS98|SEM3G_HUMAN(Semaphorin-3G OS=Homo sapiens OX=9606 GN=SEMA3G PE=1 SV=1)	100004611
ENSDARG00000115312	BX571813.6		149	1	0	1	1	no test	no test	1	0	1	1	no test	no test	1	0	1	1	no test	no test	XP_039895646.1(sodium/calcium exchanger 2b isoform X2 [Simochromis diagramma])	GO:0005634(cellular_component:nucleus); GO:0046872(molecular_function:metal ion binding); GO:0005685(cellular_component:U1 snRNP); GO:0030627(molecular_function:pre-mRNA 5'-splice site binding); GO:0000395(biological_process:mRNA 5'-splice site recognition)				ENOG4111AW1(S:Function unknown)	ENOG4111AW1(-)
ENSDARG00000113112	NRXN2	neurexin 2 [Source:HGNC Symbol;Acc:HGNC:8009]	3522	1.07112	0.0991138	0.899587	0.9631	no	up	2.758	1.46362	0.010454	0.0211046	yes	up	2.6449	1.40322	0.0188516	0.0346854	yes	up	NP_001073453.1(neurexin 2b precursor [Danio rerio])	GO:0016021(cellular_component:integral component of membrane); GO:0048856(biological_process:anatomical structure development)				ENOG410XNU6(S:Function unknown)	ENOG410XNU6(Neurexin)	PF02210.26(Laminin_G_2:Laminin G domain); PF00054.25(Laminin_G_1:Laminin G domain); PF13385.8(Laminin_G_3:Concanavalin A-like lectin/glucanases superfamily); PF00008.29(EGF:EGF-like domain)	sp|Q63374|NRX2A_RAT(Neurexin-2 OS=Rattus norvegicus OX=10116 GN=Nrxn2 PE=1 SV=3)
ENSDARG00000087346	rap1ab	RAP1A, member of RAS oncogene family b [Source:ZFIN;Acc:ZDB-GENE-040426-2738]	1573	1.63433	0.7087	0.00470861	0.0389456	no	up	0.48061	-1.05706	4.73e-05	0.000162247	yes	down	0.304333	-1.71628	1.99e-28	3.67e-27	yes	down	NP_001230108.1(ras-related protein rap1ab [Danio rerio])	GO:0016020(cellular_component:membrane); GO:0007165(biological_process:signal transduction); GO:0071320(biological_process:cellular response to cAMP); GO:0003924(molecular_function:GTPase activity); GO:0003925(molecular_function:obsolete small monomeric GTPase activity); GO:0019003(molecular_function:GDP binding); GO:0032486(biological_process:Rap protein signal transduction); GO:0005886(cellular…	K04353	RAP1A	map04510(Focal adhesion); map05211(Renal cell carcinoma); map04015(Rap1 signaling pathway); map04014(Ras signaling pathway); map04010(MAPK signaling pathway); map04024(cAMP signaling pathway); map04972(Pancreatic secretion); map04934(Cushing syndrome); map04062(Chemokine signaling pathway); map04670(Leukocyte transendothelial migration); map05417(Lipid and atherosclerosis); map04530(Tight junctio…	COG1100(S:Function unknown)	COG1100(GTP-binding Protein)	PF00071.24(Ras:Ras family); PF08477.15(Roc:Ras of Complex, Roc, domain of DAPkinase); PF00025.23(Arf:ADP-ribosylation factor family); PF00009.29(GTP_EFTU:Elongation factor Tu GTP binding domain); PF01926.25(MMR_HSR1:50S ribosome-binding GTPase)	sp|P62833|RAP1A_BOVIN(Ras-related protein Rap-1A OS=Bos taurus OX=9913 GN=RAP1A PE=1 SV=1)	406714
ENSDARG00000059081	PRSS35	inactive serine protease 35-like [Source:NCBI gene;Acc:100002503]	1257	1	0	1	1	no test	no test	7.27327	2.8626	0.466988	1	no	up	6.15186	2.62102	0.506834	1	no	up	XP_001342276.4(inactive serine protease 35-like [Danio rerio])	GO:0004252(molecular_function:serine-type endopeptidase activity)				ENOG410ZRQ7(O:Posttranslational modification, protein turnover, chaperones)	ENOG410ZRQ7(serine-type endopeptidase activity)	PF00089.28(Trypsin:Trypsin); PF13365.8(Trypsin_2:Trypsin-like peptidase domain)	sp|Q8C0F9|PRS35_MOUSE(Inactive serine protease 35 OS=Mus musculus OX=10090 GN=Prss35 PE=2 SV=1)	100002503
ENSDARG00000110608	CABZ01115113.1	proteasome (prosome, macropain) assembly chaperone 4 [Source:NCBI gene;Acc:100333944]	2383	1.09798	0.134857	0.634221	0.832012	no	up	0.329202	-1.60295	1.82e-08	1.13e-07	yes	down	0.309386	-1.69252	1.18e-12	7.65e-12	yes	down	NP_001373285.1(proteasome assembly chaperone 4 [Danio rerio])	GO:0000502(cellular_component:proteasome complex); GO:0043248(biological_process:proteasome assembly)	K11878	PSMG4, PAC4		ENOG41126B7(O:Posttranslational modification, protein turnover, chaperones)	ENOG41126B7(proteasome (prosome, macropain) assembly chaperone 4)	PF16093.7(PAC4:Proteasome assembly chaperone 4)	sp|Q5JS54|PSMG4_HUMAN(Proteasome assembly chaperone 4 OS=Homo sapiens OX=9606 GN=PSMG4 PE=1 SV=2)	100333944
ENSDARG00000094438	plac8.2	placenta associated 8, tandem duplicate 2 [Source:ZFIN;Acc:ZDB-GENE-070424-12]	315	1	0	1	1	no test	no test	1	0	1	1	no test	no test	1	0	1	1	no test	no test	NP_001077342.1(placenta associated 8, tandem duplicate 2 [Danio rerio])	GO:0005575(cellular_component:cellular_component); GO:0003674(molecular_function:molecular_function); GO:0045944(biological_process:positive regulation of transcription from RNA polymerase II promoter)				ENOG410YWYC(S:Function unknown)	ENOG410YWYC(placenta-specific 8)	PF04749.19(PLAC8:PLAC8 family)	sp|Q5REK4|PLAC8_PONAB(Placenta-specific gene 8 protein OS=Pongo abelii OX=9601 GN=PLAC8 PE=3 SV=1)	799489
ENSDARG00000097738	AL929222.2		1543	0.821353	-0.283926	0.705887	0.873475	no	down	1.19663	0.258981	0.641026	0.713596	no	up	1.51267	0.597097	0.334653	0.419939	no	up	TRY64487.1(hypothetical protein DNTS_017158 [Danionella translucida])	GO:0005201(molecular_function:extracellular matrix structural constituent); GO:0046872(molecular_function:metal ion binding); GO:0016021(cellular_component:integral component of membrane); GO:0005581(cellular_component:collagen trimer)				ENOG410XNMM(S:Function unknown)	ENOG410XNMM(collagen, type)
ENSDARG00000061066	c2cd2l	c2cd2 like [Source:ZFIN;Acc:ZDB-GENE-041019-1]	2493	1.05793	0.0812398	0.687125	0.863621	no	up	0.246607	-2.01971	1e-20	3.06e-19	yes	down	0.240568	-2.05548	2.35e-28	4.31e-27	yes	down	XP_005171956.1(phospholipid transfer protein C2CD2L isoform X2 [Danio rerio])	GO:0035774(biological_process:positive regulation of insulin secretion involved in cellular response to glucose stimulus); GO:0098592(cellular_component:cytoplasmic side of apical plasma membrane); GO:0035091(molecular_function:phosphatidylinositol binding); GO:0015914(biological_process:phospholipid transport); GO:0008526(molecular_function:phosphatidylinositol transporter activity); GO:0008150(…				ENOG410ZYRN(S:Function unknown)	ENOG410ZYRN(C2cd2-like)	PF18696.3(SMP_C2CD2L:Synaptotagmin-like, mitochondrial and lipid-binding domain)	sp|O14523|C2C2L_HUMAN(Phospholipid transfer protein C2CD2L OS=Homo sapiens OX=9606 GN=C2CD2L PE=1 SV=3)	566488
ENSDARG00000011605	dennd6b	DENN/MADD domain containing 6B [Source:ZFIN;Acc:ZDB-GENE-030131-9382]	3123	1.21546	0.281505	0.26904	0.549576	no	up	0.521356	-0.939659	8.11e-05	0.000264099	no	down	0.442673	-1.17569	1.05e-06	3.79e-06	yes	down	NP_956359.1(protein DENND6B [Danio rerio])	GO:0055037(cellular_component:recycling endosome); GO:0005085(molecular_function:guanyl-nucleotide exchange factor activity)				ENOG410XP3F(S:Function unknown)	ENOG410XP3F(DENN MADD domain containing)	PF08616.12(SPA:Stabilization of polarity axis); PF09794.11(Avl9:Transport protein Avl9); PF02141.23(DENN:DENN (AEX-3) domain)	sp|Q8NEG7|DEN6B_HUMAN(Protein DENND6B OS=Homo sapiens OX=9606 GN=DENND6B PE=2 SV=1)	337436
ENSDARG00000036773	s100s	S100 calcium binding protein S [Source:ZFIN;Acc:ZDB-GENE-040822-31]	1371	1.53523	0.618457	0.283372	0.564819	no	up	4.01612	2.0058	7.39e-09	4.9e-08	yes	up	2.69805	1.43192	2.32e-05	7.04e-05	yes	up	XP_005159484.1(S100 calcium binding protein S isoform X1 [Danio rerio])	GO:0005737(cellular_component:cytoplasm); GO:0005509(molecular_function:calcium ion binding); GO:0046914(molecular_function:transition metal ion binding); GO:0048306(molecular_function:calcium-dependent protein binding)	K23758	S100A1		ENOG4110RKY(S:Function unknown)	ENOG4110RKY(S100 calcium binding protein A1)	PF01023.21(S_100:S-100/ICaBP type calcium binding domain); PF13499.8(EF-hand_7:EF-hand domain pair); PF00036.34(EF-hand_1:EF hand); PF13405.8(EF-hand_6:EF-hand domain)	sp|Q7LZT1|S10A1_MISFO(Protein S100-A1 OS=Misgurnus fossilis OX=7984 GN=s100a1 PE=1 SV=1)	445481
ENSDARG00000088502	pimr137	Pim proto-oncogene, serine/threonine kinase, related 137 [Source:ZFIN;Acc:ZDB-GENE-131122-75]	1329	1	0	1	1	no test	no test	1	0	1	1	no test	no test	1	0	1	1	no test	no test	XP_009303866.1(aurora kinase-like [Danio rerio])	GO:0005737(cellular_component:cytoplasm); GO:0007346(biological_process:regulation of mitotic cell cycle); GO:0006468(biological_process:protein phosphorylation); GO:0004674(molecular_function:protein serine/threonine kinase activity); GO:0043066(biological_process:negative regulation of apoptotic process); GO:0004672(molecular_function:protein kinase activity); GO:0046777(biological_process:prot…				COG0515(T:Signal transduction mechanisms)	COG0515(Serine Threonine protein kinase)	PF00069.27(Pkinase:Protein kinase domain); PF07714.19(PK_Tyr_Ser-Thr:Protein tyrosine and serine/threonine kinase)	sp|Q86V86|PIM3_HUMAN(Serine/threonine-protein kinase pim-3 OS=Homo sapiens OX=9606 GN=PIM3 PE=1 SV=3)	100536547
ENSDARG00000069415	col17a1a	collagen, type XVII, alpha 1a [Source:ZFIN;Acc:ZDB-GENE-090313-107]	4745	0.748098	-0.418701	0.129089	0.362378	no	down	4.65898	2.22002	4.57e-14	6.29e-13	yes	up	6.43222	2.68532	1.89e-31	4.07e-30	yes	up	NP_001139037.1(collagen, type XVII, alpha 1a [Danio rerio])	GO:0005201(molecular_function:extracellular matrix structural constituent); GO:0005615(cellular_component:extracellular space); GO:0016021(cellular_component:integral component of membrane); GO:0031012(cellular_component:extracellular matrix); GO:0030198(biological_process:extracellular matrix organization); GO:0008544(biological_process:epidermis development)	K07603	COL17A, BP180	map04974(Protein digestion and absorption)	ENOG41103C3(U:Intracellular trafficking, secretion, and vesicular transport); ENOG410XNMM(S:Function unknown)	ENOG41103C3(Collagen, type XVII, alpha 1); ENOG410XNMM(collagen, type)	PF01391.20(Collagen:Collagen triple helix repeat (20 copies))	sp|Q9UMD9|COHA1_HUMAN(Collagen alpha-1(XVII) chain OS=Homo sapiens OX=9606 GN=COL17A1 PE=1 SV=3)	557257
ENSDARG00000053272	RAP1GAP	si:dkey-166d12.2 [Source:ZFIN;Acc:ZDB-GENE-131119-39]	3343	0.554633	-0.850395	0.304512	0.586097	no	down	2.6782	1.42126	0.0104041	0.0210262	yes	up	4.98255	2.31688	5.23e-07	1.95e-06	yes	up	XP_009300958.1(rap1 GTPase-activating protein 1 isoform X5 [Danio rerio])	GO:0005737(cellular_component:cytoplasm); GO:0090630(biological_process:activation of GTPase activity); GO:0005096(molecular_function:GTPase activator activity); GO:0051056(biological_process:regulation of small GTPase mediated signal transduction)	K17700	RAP1GAP, RAPGAP	map04015(Rap1 signaling pathway)			PF02145.17(Rap_GAP:Rap/ran-GAP)	sp|A2ALS5|RPGP1_MOUSE(Rap1 GTPase-activating protein 1 OS=Mus musculus OX=10090 GN=Rap1gap PE=1 SV=2)	100538309
ENSDARG00000078244	si:ch211-197l9.2	si:ch211-197l9.2 [Source:ZFIN;Acc:ZDB-GENE-091204-369]	2025	0.804367	-0.314075	0.583655	0.803759	no	down	1.83211	0.873505	0.0211178	0.0393156	no	up	2.3519	1.23383	0.00132222	0.00304791	yes	up	XP_001919842.3(protein SOGA1-like [Danio rerio])	GO:0010506(biological_process:regulation of autophagy); GO:0005615(cellular_component:extracellular space)				ENOG410XUHJ(S:Function unknown)	ENOG410XUHJ(suppressor of glucose, autophagy associated 1)		sp|E1U8D0|SOGA1_MOUSE(Protein SOGA1 OS=Mus musculus OX=10090 GN=Soga1 PE=1 SV=3)
ENSDARG00000095642	CT025588.1		352	1	0	1	1	no test	no test	1	0	1	1	no test	no test	1	0	1	1	no test	no test
ENSDARG00000094063	CU570972.1		398	1	0	1	1	no test	no test	1	0	1	1	no test	no test	1	0	1	1	no test	no test
ENSDARG00000020204	nf2a	neurofibromin 2a (merlin) [Source:NCBI gene;Acc:561184]	2152	2.45757	1.29723	0.0083516	0.0590651	no	up	2.19174	1.13208	0.0031357	0.00722894	yes	up	0.921185	-0.118437	0.73414	0.787436	no	down	NP_001122179.1(neurofibromin 2a (merlin) [Danio rerio])	GO:0005737(cellular_component:cytoplasm); GO:0005178(molecular_function:integrin binding); GO:0045177(cellular_component:apical part of cell); GO:0016020(cellular_component:membrane); GO:0008092(molecular_function:cytoskeletal protein binding); GO:0005856(cellular_component:cytoskeleton); GO:0008285(biological_process:negative regulation of cell proliferation); GO:0003779(molecular_function:actin…	K16684	NF2	map04530(Tight junction); map04392(Hippo signaling pathway - multiple species); map04390(Hippo signaling pathway); map04391(Hippo signaling pathway - fly)	ENOG410XQFP(S:Function unknown)	ENOG410XQFP(domain) containing)	PF00769.21(ERM:Ezrin/radixin/moesin family); PF09380.12(FERM_C:FERM C-terminal PH-like domain); PF00373.20(FERM_M:FERM central domain); PF09379.12(FERM_N:FERM N-terminal domain)	sp|P35240|MERL_HUMAN(Merlin OS=Homo sapiens OX=9606 GN=NF2 PE=1 SV=1)	561184
ENSDARG00000071741	zgc:112977	zgc:112977 [Source:ZFIN;Acc:ZDB-GENE-050327-98]	691	1.05041	0.0709457	0.898732	0.962828	no	up	0.534693	-0.903217	0.095389	0.14568	no	down	0.528406	-0.920282	0.0224638	0.0406206	no	down	NP_001018649.1(uncharacterized protein LOC553993 [Danio rerio])	GO:0005634(cellular_component:nucleus); GO:0001228(molecular_function:transcriptional activator activity, RNA polymerase II transcription regulatory region sequence-specific binding); GO:0006357(biological_process:regulation of transcription from RNA polymerase II promoter); GO:0000977(molecular_function:RNA polymerase II regulatory region sequence-specific DNA binding); GO:0000978(molecular_func…				COG5048(S:Function unknown)	COG5048(Zinc finger protein)	PF00096.28(zf-C2H2:Zinc finger, C2H2 type); PF13465.8(zf-H2C2_2:Zinc-finger double domain); PF13894.8(zf-C2H2_4:C2H2-type zinc finger); PF12171.10(zf-C2H2_jaz:Zinc-finger double-stranded RNA-binding)	sp|Q9W747|DRL_DANRE(Zinc finger protein draculin OS=Danio rerio OX=7955 GN=drl PE=2 SV=2)	553993
ENSDARG00000067950	zcchc2	zinc finger, CCHC domain containing 2 [Source:ZFIN;Acc:ZDB-GENE-070912-269]	2658	17.3651	4.11812	2.2e-54	6.56e-51	yes	up	8.09578	3.01717	2.68e-30	1.96e-28	yes	up	0.480499	-1.05739	4.98e-13	3.33e-12	yes	down	AAI33170.1(LOC564789 protein, partial [Danio rerio])	GO:0008270(molecular_function:zinc ion binding); GO:0003676(molecular_function:nucleic acid binding)	K22700	ZCCHC2		ENOG4111U3M(S:Function unknown)	ENOG4111U3M(zinc finger, CCHC domain containing 2)	PF00098.25(zf-CCHC:Zinc knuckle)	sp|Q69ZB8|ZCHC2_MOUSE(Zinc finger CCHC domain-containing protein 2 OS=Mus musculus OX=10090 GN=Zcchc2 PE=2 SV=3)	564789
ENSDARG00000108843	AL929392.1		117	1	0	1	1	no test	no test	1	0	1	1	no test	no test	1	0	1	1	no test	no test
ENSDARG00000039756	prop1	PROP paired-like homeobox 1 [Source:ZFIN;Acc:ZDB-GENE-081107-40]	832	0.118361	-3.07873	0.436121	1	no	down	0.334458	-1.5801	0.55475	1	no	down	2.9082	1.54013	0.699844	1	no	up	NP_001170932.2(PROP paired-like homeobox 1 [Danio rerio])	GO:0005634(cellular_component:nucleus); GO:0048484(biological_process:enteric nervous system development); GO:0006357(biological_process:regulation of transcription from RNA polymerase II promoter); GO:0000977(molecular_function:RNA polymerase II regulatory region sequence-specific DNA binding); GO:0021984(biological_process:adenohypophysis development); GO:0003677(molecular_function:DNA binding)…	K09327	PROP1		ENOG410YIJ3(K:Transcription)	ENOG410YIJ3(sequence-specific DNA binding)		sp|L8E946|UNC42_CAEEL(Homeobox protein unc-42 OS=Caenorhabditis elegans OX=6239 GN=unc-42 PE=1 SV=1)	100001377
ENSDARG00000091768	dclre1a	DNA cross-link repair 1A (PSO2 homolog, S. cerevisiae) [Source:ZFIN;Acc:ZDB-GENE-050522-124]	3316	1.47686	0.562534	0.175309	0.433815	no	up	1.73684	0.796467	0.0421654	0.0718091	no	up	1.2104	0.275488	0.234458	0.314703	no	up	NP_001018385.4(DNA cross-link repair 1A protein [Danio rerio])	GO:0031848(biological_process:protection from non-homologous end joining at telomere); GO:0006303(biological_process:double-strand break repair via nonhomologous end joining); GO:0006281(biological_process:DNA repair); GO:0005634(cellular_component:nucleus); GO:0036297(biological_process:interstrand cross-link repair); GO:0003677(molecular_function:DNA binding); GO:0035312(molecular_function:5'-3…	K15340	DCLRE1A, SNM1A, PSO2		COG1236(J:Translation, ribosomal structure and biogenesis)	COG1236(cleavage and polyadenylation)	PF07522.16(DRMBL:DNA repair metallo-beta-lactamase); PF12706.9(Lactamase_B_2:Beta-lactamase superfamily domain)	sp|Q5QJC4|DCR1A_CHICK(DNA cross-link repair 1A protein OS=Gallus gallus OX=9031 GN=DCLRE1A PE=1 SV=1)	324964
ENSDARG00000090346	zmp:0000000991	zmp:0000000991 [Source:ZFIN;Acc:ZDB-GENE-130530-994]	5436	1.02315	0.0330178	0.96959	0.99064	no	up	2.44126	1.28762	0.00867956	0.0179557	yes	up	2.46111	1.29931	0.0293323	0.0516775	no	up	XP_009295706.1(uncharacterized protein zmp:0000000991 [Danio rerio])									100332010
ENSDARG00000060927	si:ch211-136a13.1	si:ch211-136a13.1 [Source:ZFIN;Acc:ZDB-GENE-050419-214]	4470	0.913329	-0.130793	0.696602	0.868015	no	down	1.71702	0.779908	0.00178865	0.00435517	no	up	1.9434	0.958581	0.000411152	0.00103004	no	up	XP_687401.6(HHIP-like protein 1 [Danio rerio])	GO:0003824(molecular_function:catalytic activity); GO:0016020(cellular_component:membrane); GO:0005044(molecular_function:scavenger receptor activity)	K25557	HHIPL		COG2133(G:Carbohydrate transport and metabolism)	COG2133(Dehydrogenase)	PF07995.13(GSDH:Glucose / Sorbosone dehydrogenase); PF00530.20(SRCR:Scavenger receptor cysteine-rich domain); PF03024.16(Folate_rec:Folate receptor family)	sp|Q96JK4|HIPL1_HUMAN(HHIP-like protein 1 OS=Homo sapiens OX=9606 GN=HHIPL1 PE=1 SV=2)	559014
ENSDARG00000094706	cxcl11.6	chemokine (C-X-C motif) ligand 11, duplicate 6 [Source:NCBI gene;Acc:101883610]	608	1	0	1	1	no test	no test	1	0	1	1	no test	no test	1	0	1	1	no test	no test	XP_005165468.1(C-X-C motif chemokine 11-6 [Danio rerio])	GO:0042056(molecular_function:chemoattractant activity); GO:0070098(biological_process:chemokine-mediated signaling pathway); GO:0071222(biological_process:cellular response to lipopolysaccharide); GO:0005615(cellular_component:extracellular space); GO:0008009(molecular_function:chemokine activity); GO:0006935(biological_process:chemotaxis); GO:0006952(biological_process:defense response); GO:000…	K12672	CXCL11, I-TAC	map04060(Cytokine-cytokine receptor interaction); map04061(Viral protein interaction with cytokine and cytokine receptor); map04620(Toll-like receptor signaling pathway); map04062(Chemokine signaling pathway)	ENOG410ZTJK(U:Intracellular trafficking, secretion, and vesicular transport); ENOG41117T8(U:Intracellular trafficking, secretion, and vesicular transport)	ENOG410ZTJK(Chemokine C-X-C motif ligand 10); ENOG41117T8(Chemokine C-X-C motif ligand 11)	PF00048.22(IL8:Small cytokines (intecrine/chemokine), interleukin-8 like)	sp|B0R191|CX116_DANRE(C-X-C motif chemokine 11-6 OS=Danio rerio OX=7955 GN=cxcl11.6 PE=2 SV=1)	101883610
ENSDARG00000094213	BX601644.3		272	1	0	1	1	no test	no test	1	0	1	1	no test	no test	1	0	1	1	no test	no test
ENSDARG00000002947	abcd3b	ATP-binding cassette, sub-family D (ALD), member 3b [Source:ZFIN;Acc:ZDB-GENE-050517-29]	2389	0.978979	-0.0306501	0.951779	0.984327	no	down	1.06018	0.0843127	0.791491	0.83867	no	up	1.11904	0.162258	0.715355	0.771552	no	up	NP_001124092.1(ATP-binding cassette sub-family D member 3b [Danio rerio])	GO:0042626(molecular_function:ATPase activity, coupled to transmembrane movement of substances); GO:0007031(biological_process:peroxisome organization); GO:0006635(biological_process:fatty acid beta-oxidation); GO:0005324(molecular_function:long-chain fatty acid transporter activity); GO:0140359(molecular_function:ABC-type transmembrane transporter activity); GO:0016021(cellular_component:integra…	K05677	ABCD3, PMP70	map04146(Peroxisome); map02010(ABC transporters)	COG4178(S:Function unknown)	COG4178((ABC) transporter)	PF06472.17(ABC_membrane_2:ABC transporter transmembrane region 2); PF00005.29(ABC_tran:ABC transporter)	sp|P28288|ABCD3_HUMAN(ATP-binding cassette sub-family D member 3 OS=Homo sapiens OX=9606 GN=ABCD3 PE=1 SV=1)	100170781
ENSDARG00000014018	lhx1a	LIM homeobox 1a [Source:NCBI gene;Acc:30463]	2402	1.02967	0.0421877	0.822221	0.931588	no	up	0.449928	-1.15223	1.04e-11	1.06e-10	yes	down	0.451946	-1.14578	3.46e-18	3.46e-17	yes	down	XP_041919713.1(LIM/homeobox protein Lhx1 [Alosa sapidissima])	GO:2000543(biological_process:positive regulation of gastrulation); GO:0003677(molecular_function:DNA binding); GO:0009791(biological_process:post-embryonic development); GO:0010842(biological_process:retina layer formation); GO:0060322(biological_process:head development); GO:0090009(biological_process:primitive streak formation); GO:0008045(biological_process:motor neuron axon guidance); GO:007…	K09372	LHX1		ENOG410YIJ3(K:Transcription)	ENOG410YIJ3(sequence-specific DNA binding)	PF00412.24(LIM:LIM domain); PF00046.31(Homeodomain:Homeodomain); PF05920.13(Homeobox_KN:Homeobox KN domain)	sp|Q90476|LHX1_DANRE(LIM/homeobox protein Lhx1 OS=Danio rerio OX=7955 GN=lhx1a PE=2 SV=1)	30463
ENSDARG00000052649	ube2ia	ubiquitin-conjugating enzyme E2Ia [Source:NCBI gene;Acc:114445]	1491	0.736035	-0.442154	0.124528	0.354398	no	down	0.573266	-0.802724	0.00211733	0.00507082	no	down	0.802517	-0.317397	0.106015	0.160244	no	down	KAG7459934.1(hypothetical protein MATL_G00215850 [Megalops atlanticus])	GO:0005635(cellular_component:nuclear envelope); GO:0044388(molecular_function:small protein activating enzyme binding); GO:0019082(biological_process:viral protein processing); GO:0019899(molecular_function:enzyme binding); GO:1903755(biological_process:positive regulation of SUMO transferase activity); GO:0051301(biological_process:cell division); GO:0005737(cellular_component:cytoplasm); GO:00…	K10577	UBE2I, UBC9	map05206(MicroRNAs in cancer); map03013(Nucleocytoplasmic transport); map04064(NF-kappa B signaling pathway); map04120(Ubiquitin mediated proteolysis)	COG5078(O:Posttranslational modification, protein turnover, chaperones)	COG5078(ubiquitin-conjugating enzyme)	PF00179.28(UQ_con:Ubiquitin-conjugating enzyme)	sp|Q9DDJ0|UBC9B_DANRE(SUMO-conjugating enzyme UBC9-B OS=Danio rerio OX=7955 GN=ube2ib PE=1 SV=1)	114445
ENSDARG00000061304	ppp1r9a	protein phosphatase 1, regulatory subunit 9A [Source:ZFIN;Acc:ZDB-GENE-060503-660]	4456	1.4382	0.524263	0.0400053	0.17474	no	up	0.554634	-0.850392	0.000513081	0.00141083	no	down	0.397487	-1.33102	4.9e-17	4.49e-16	yes	down	XP_009292642.1(neurabin-1 isoform X2 [Danio rerio])	GO:0005737(cellular_component:cytoplasm); GO:0007015(biological_process:actin filament organization); GO:0015629(cellular_component:actin cytoskeleton); GO:0019722(biological_process:calcium-mediated signaling); GO:0051015(molecular_function:actin filament binding); GO:0014069(cellular_component:postsynaptic density); GO:0030425(cellular_component:dendrite); GO:0005515(molecular_function:protein …	K17551	PPP1R9		ENOG410Y7F2(S:Function unknown)	ENOG410Y7F2(protein phosphatase 1, regulatory subunit)	PF17817.3(PDZ_5:PDZ domain); PF00595.26(PDZ:PDZ domain); PF07647.19(SAM_2:SAM domain (Sterile alpha motif)); PF00536.32(SAM_1:SAM domain (Sterile alpha motif)); PF17820.3(PDZ_6:PDZ domain)	sp|Q9ULJ8|NEB1_HUMAN(Neurabin-1 OS=Homo sapiens OX=9606 GN=PPP1R9A PE=1 SV=2)	560862
ENSDARG00000056226	creb3l3a	cAMP responsive element binding protein 3-like 3a [Source:NCBI gene;Acc:553700]	2158	1	0	1	1	no test	no test	9.17511	3.19773	0.27518	1	no	up	7.76506	2.957	0.353767	0.438469	no	up	Q1LYG4.2(RecName: Full=Cyclic AMP-responsive element-binding protein 3-like protein 3-B; Short=cAMP-responsive element-binding protein 3-like protein 3-B; Contains: RecName: Full=Processed cyclic AMP-responsive element-binding protein 3-like protein 3-B [Danio rerio])	GO:0030968(biological_process:endoplasmic reticulum unfolded protein response); GO:0003700(molecular_function:transcription factor activity, sequence-specific DNA binding); GO:0016021(cellular_component:integral component of membrane); GO:0016020(cellular_component:membrane); GO:0005789(cellular_component:endoplasmic reticulum membrane); GO:0006355(biological_process:regulation of transcription, …	K09048	CREB3	map05166(Human T-cell leukemia virus 1 infection); map05215(Prostate cancer); map05165(Human papillomavirus infection); map05163(Human cytomegalovirus infection); map05161(Hepatitis B); map04926(Relaxin signaling pathway); map04211(Longevity regulating pathway); map04962(Vasopressin-regulated water reabsorption); map04922(Glucagon signaling pathway); map05016(Huntington disease); map04927(Cortiso…	ENOG410ZZQM(K:Transcription)	ENOG410ZZQM(cAMP responsive element binding protein)	PF00170.23(bZIP_1:bZIP transcription factor); PF07716.17(bZIP_2:Basic region leucine zipper)	sp|Q1LYG4|CR3LB_DANRE(Cyclic AMP-responsive element-binding protein 3-like protein 3-B OS=Danio rerio OX=7955 GN=creb3l3b PE=3 SV=2)	553700
ENSDARG00000037861	slc2a3b	solute carrier family 2 member 3b [Source:ZFIN;Acc:ZDB-GENE-121031-5]	1659	2.22853	1.15609	0.47726	0.733781	no	up	7.99995	2.99999	0.00031921	0.000918593	yes	up	3.71187	1.89214	0.0599293	0.0974053	no	up	XP_002667169.2(solute carrier family 2, facilitated glucose transporter member 3 [Danio rerio])	GO:0045277(cellular_component:respiratory chain complex IV); GO:0016021(cellular_component:integral component of membrane); GO:0016020(cellular_component:membrane); GO:0005739(cellular_component:mitochondrion); GO:0008643(biological_process:carbohydrate transport); GO:0022857(molecular_function:transmembrane transporter activity); GO:0055085(biological_process:transmembrane transport)	K08142	SLC2A3, GLUT3		COG0477(G:Carbohydrate transport and metabolism)	COG0477(major facilitator Superfamily)	PF00083.26(Sugar_tr:Sugar (and other) transporter); PF07690.18(MFS_1:Major Facilitator Superfamily)	sp|P28568|GTR3_CHICK(Solute carrier family 2, facilitated glucose transporter member 3 OS=Gallus gallus OX=9031 GN=SLC2A3 PE=2 SV=1)	100330897
ENSDARG00000056618	xk	X-linked Kx blood group (McLeod syndrome) [Source:ZFIN;Acc:ZDB-GENE-080908-1]	1659	0.0853945	-3.54971	0.00319241	0.0289443	yes	down	1.4243	0.510248	0.366774	0.45418	no	up	17.2252	4.10645	2.15e-05	6.57e-05	yes	up	NP_001012254.1(membrane transport protein XK [Danio rerio])	GO:0016021(cellular_component:integral component of membrane); GO:0016020(cellular_component:membrane); GO:0005886(cellular_component:plasma membrane)	K19522	XK		ENOG410XP4P(U:Intracellular trafficking, secretion, and vesicular transport)	ENOG410XP4P(X-linked Kx blood group (McLeod syndrome))	PF09815.11(XK-related:XK-related protein)	sp|P51811|XK_HUMAN(Membrane transport protein XK OS=Homo sapiens OX=9606 GN=XK PE=1 SV=5)	497076
ENSDARG00000105641	si:ch211-98n17.5	si:ch211-98n17.5 [Source:ZFIN;Acc:ZDB-GENE-160728-87]	1164	0.499001	-1.00289	0.102128	0.315199	no	down	1.28296	0.359478	0.555194	0.636097	no	up	2.65817	1.41043	0.0454946	0.0765577	no	up	XP_021333550.1(mucin-15 [Danio rerio])	GO:0016021(cellular_component:integral component of membrane)	K22019	MUC15						560439
ENSDARG00000074183	si:dkey-172j4.3	si:dkey-172j4.3 [Source:ZFIN;Acc:ZDB-GENE-081104-24]	3284	1.52026	0.604319	0.113957	0.336016	no	up	0.719972	-0.473988	0.217891	0.29499	no	down	0.488361	-1.03398	3.25e-05	9.69e-05	yes	down	XP_009301401.1(diacylglycerol kinase delta isoform X1 [Danio rerio])	GO:0046872(molecular_function:metal ion binding); GO:0006629(biological_process:lipid metabolic process); GO:0016310(biological_process:phosphorylation); GO:0016301(molecular_function:kinase activity); GO:0007205(biological_process:protein kinase C-activating G-protein coupled receptor signaling pathway); GO:0000166(molecular_function:nucleotide binding); GO:0046834(biological_process:lipid phosp…	K00901	dgkA, DGK	map00564(Glycerophospholipid metabolism); map05231(Choline metabolism in cancer); map00561(Glycerolipid metabolism); map04361(Axon regeneration); map04072(Phospholipase D signaling pathway); map04070(Phosphatidylinositol signaling system)	ENOG410XSJR(T:Signal transduction mechanisms)	ENOG410XSJR(diacylglycerol kinase activity)	PF00609.21(DAGK_acc:Diacylglycerol kinase accessory domain); PF00781.26(DAGK_cat:Diacylglycerol kinase catalytic domain); PF00130.24(C1_1:Phorbol esters/diacylglycerol binding domain (C1 domain)); PF00169.31(PH:PH domain); PF15409.8(PH_8:Pleckstrin homology domain)	sp|Q16760|DGKD_HUMAN(Diacylglycerol kinase delta OS=Homo sapiens OX=9606 GN=DGKD PE=1 SV=4)	565122
ENSDARG00000094794	si:ch211-171b20.3	si:ch211-171b20.3 [Source:ZFIN;Acc:ZDB-GENE-091204-278]	768	1	0	1	1	no test	no test	1.22939	0.297946	0.941792	1	no	up	1.03913	0.0553736	0.989173	1	no	up	XP_021325969.1(uncharacterized protein si:ch211-171b20.3 [Danio rerio])									571370
ENSDARG00000051886	ankrd11	ankyrin repeat domain 11 [Source:ZFIN;Acc:ZDB-GENE-030131-3932]	8603	0.971477	-0.0417484	0.880334	0.956334	no	down	2.37604	1.24856	4.27e-06	1.77e-05	yes	up	2.52258	1.3349	3.79e-12	2.35e-11	yes	up	XP_005166634.1(ankyrin repeat domain-containing protein 11 isoform X1 [Danio rerio])	GO:0005634(cellular_component:nucleus); GO:0009653(biological_process:anatomical structure morphogenesis); GO:0005515(molecular_function:protein binding)	K21436	ANKRD11_12		ENOG4110UQU(S:Function unknown)	ENOG4110UQU(ankyrin repeat domain)	PF12796.9(Ank_2:Ankyrin repeats (3 copies)); PF13857.8(Ank_5:Ankyrin repeats (many copies)); PF00023.32(Ank:Ankyrin repeat); PF13637.8(Ank_4:Ankyrin repeats (many copies)); PF13606.8(Ank_3:Ankyrin repeat)	sp|Q6UB99|ANR11_HUMAN(Ankyrin repeat domain-containing protein 11 OS=Homo sapiens OX=9606 GN=ANKRD11 PE=1 SV=3)	327352
ENSDARG00000043814	st6galnac1.1	ST6 (alpha-N-acetyl-neuraminyl-2,3-beta-galactosyl-1,3)-N-acetylgalactosaminide alpha-2,6-sialyltransferase 1, tandem duplicate 1 [Source:ZFIN;Acc:ZDB-GENE-041014-160]	1256	2.00032	1.00023	0.0671924	0.244277	no	up	0.73857	-0.437193	0.427222	0.515048	no	down	0.384132	-1.38033	0.00101638	0.0023819	yes	down	NP_001314970.1(alpha-N-acetylgalactosaminide alpha-2,6-sialyltransferase 1.1 [Danio rerio])	GO:0005794(cellular_component:Golgi apparatus); GO:0016021(cellular_component:integral component of membrane); GO:0006486(biological_process:protein glycosylation); GO:0008373(molecular_function:sialyltransferase activity)	K03479	ST6GALNAC1	map00512(Mucin type O-glycan biosynthesis)	ENOG410XT8P(S:Function unknown)	ENOG410XT8P(ST3 beta-galactoside alpha-2,3-sialyltransferase)	PF00777.20(Glyco_transf_29:Glycosyltransferase family 29 (sialyltransferase))	sp|Q92183|SIA7A_CHICK(Alpha-N-acetylgalactosaminide alpha-2,6-sialyltransferase 1 OS=Gallus gallus OX=9031 GN=ST6GALNAC1 PE=2 SV=1)	564336
ENSDARG00000113089	dre-mir-430b-10	dre-mir-430b-10 [Source:miRBase;Acc:MI0002150]	81	1	0	1	1	no test	no test	1	0	1	1	no test	no test	1	0	1	1	no test	no test		GO:0035195(biological_process:gene silencing by miRNA)								100033511
ENSDARG00000068221	zmp:0000000729	zmp:0000000729 [Source:ZFIN;Acc:ZDB-GENE-130530-732]	1010	2.7158	1.44137	0.666388	1	no	up	26.8794	4.74843	0.000278719	0.000812968	yes	up	10.913	3.44797	0.00220013	0.00488675	yes	up	XP_009296948.2(mannose-binding protein C isoform X1 [Danio rerio])	GO:0030246(molecular_function:carbohydrate binding); GO:0005581(cellular_component:collagen trimer)	K03991	MBL	map05171(Coronavirus disease - COVID-19); map04145(Phagosome); map05150(Staphylococcus aureus infection); map04610(Complement and coagulation cascades)	ENOG410YQHR(O:Posttranslational modification, protein turnover, chaperones); ENOG4110NRD(O:Posttranslational modification, protein turnover, chaperones); ENOG410XPJ1(S:Function unknown)	ENOG410YQHR(Calcium-dependent lectin involved in innate immune defense. Binds mannose, fucose and N-acetylglucosamine on different microorganisms and activates the lectin complement pathway. Binds to late apoptotic cells, as well as to apoptotic blebs and to necrotic cells, but not to early apoptotic cells, facilitating their uptake by macrophages); ENOG4110NRD(Collectin sub-family member 11); EN…	PF00059.23(Lectin_C:Lectin C-type domain); PF01391.20(Collagen:Collagen triple helix repeat (20 copies))	sp|Q66S61|MBL2_CALJA(Mannose-binding protein C OS=Callithrix jacchus OX=9483 GN=MBL2 PE=3 SV=1)	100007982
ENSDARG00000007171	aig1	androgen-induced 1 (H. sapiens) [Source:ZFIN;Acc:ZDB-GENE-041014-358]	1835	1.16091	0.215258	0.31949	0.601236	no	up	0.245698	-2.02504	9.23e-25	4.17e-23	yes	down	0.218698	-2.19299	1.51e-29	2.97e-28	yes	down	XP_009293152.1(androgen-induced gene 1 protein [Danio rerio])	GO:0016021(cellular_component:integral component of membrane)				ENOG4111HQA(S:Function unknown)	ENOG4111HQA(androgen-dependent TFPI-regulating protein)	PF04750.16(Far-17a_AIG1:FAR-17a/AIG1-like protein)	sp|Q9NVV5|AIG1_HUMAN(Androgen-induced gene 1 protein OS=Homo sapiens OX=9606 GN=AIG1 PE=1 SV=3)	562261
ENSDARG00000095118	BX005024.1		486	1	0	1	1	no test	no test	1	0	1	1	no test	no test	1	0	1	1	no test	no test
ENSDARG00000109380	dre-mir-430b-6	dre-mir-430b-6 [Source:miRBase;Acc:MI0002146]	81	1	0	1	1	no test	no test	1	0	1	1	no test	no test	1	0	1	1	no test	no test		GO:0035195(biological_process:gene silencing by miRNA)								100033505
ENSDARG00000097189	FP101861.1		2278	0.39003	-1.35834	0.244728	0.523171	no	down	1.25378	0.32629	0.550627	0.632168	no	up	3.31667	1.72974	0.11312	0.169526	no	up	KAF7665560.1(hypothetical protein LDENG_00137920, partial [Lucifuga dentata])	GO:0005737(cellular_component:cytoplasm); GO:0016021(cellular_component:integral component of membrane); GO:0030496(cellular_component:midbody); GO:0000281(biological_process:mitotic cytokinesis)				ENOG4111VSR(U:Intracellular trafficking, secretion, and vesicular transport)	ENOG4111VSR(Jumping translocation breakpoint)			101885347
ENSDARG00000043635	cmc2	C-x(9)-C motif containing 2 [Source:NCBI gene;Acc:368857]	781	1.01146	0.0164382	0.960432	0.987778	no	up	0.806462	-0.310321	0.166018	0.234256	no	down	0.823952	-0.279368	0.3265	0.411985	no	down	NP_001002614.1(COX assembly mitochondrial protein 2 homolog [Danio rerio])	GO:0005739(cellular_component:mitochondrion)	K18172	CMC2		ENOG41123JB(O:Posttranslational modification, protein turnover, chaperones)	ENOG41123JB(COX assembly mitochondrial protein 2 homolog (S. cerevisiae))	PF08583.12(Cmc1:Cytochrome c oxidase biogenesis protein Cmc1 like)	sp|Q6DHJ6|COXM2_DANRE(COX assembly mitochondrial protein 2 homolog OS=Danio rerio OX=7955 GN=cmc2 PE=3 SV=1)	368857
ENSDARG00000007737	zyg11	zyg-11 homolog (C. elegans) [Source:NCBI gene;Acc:555349]	2313	0.711738	-0.490581	0.104598	0.31872	no	down	1.20126	0.264545	0.339106	0.425496	no	up	1.74596	0.804018	0.000962111	0.00226465	no	up	NP_001035422.1(protein zyg-11 homolog [Danio rerio])	GO:0031462(cellular_component:Cul2-RING ubiquitin ligase complex); GO:0005515(molecular_function:protein binding)	K10350	ZYG11		ENOG410XPSX(S:Function unknown)	ENOG410XPSX(C. elegans)		sp|Q5TYQ1|ZYG11_DANRE(Protein zyg-11 homolog OS=Danio rerio OX=7955 GN=zyg11 PE=2 SV=1)	555349
ENSDARG00000024844	max	myc associated factor X [Source:NCBI gene;Acc:30467]	996	1.03453	0.048971	0.775372	0.909445	no	up	0.325531	-1.61913	1.04e-30	7.82e-29	yes	down	0.324974	-1.6216	1.08e-36	3.04e-35	yes	down	XP_042633735.1(protein max-like isoform X2 [Cyprinus carpio])	GO:0032502(biological_process:developmental process); GO:1990837(molecular_function:sequence-specific double-stranded DNA binding); GO:0009953(biological_process:dorsal/ventral pattern formation); GO:0003700(molecular_function:transcription factor activity, sequence-specific DNA binding); GO:0090575(cellular_component:RNA polymerase II transcription factor complex); GO:0006357(biological_process:…	K04453	MAX	map04010(MAPK signaling pathway); map05222(Small cell lung cancer); map05202(Transcriptional misregulation in cancer); map05200(Pathways in cancer)	ENOG4111V1C(K:Transcription)	ENOG4111V1C(Max dimerization protein)	PF00010.28(HLH:Helix-loop-helix DNA-binding domain)	sp|P52161|MAX_DANRE(Protein max OS=Danio rerio OX=7955 GN=max PE=2 SV=1)	30467
ENSDARG00000114386	CABZ01063034.1		2472	0.109063	-3.19676	0.413902	1	no	down	0.0561718	-4.15401	0.21548	1	no	down	1	0	1	1	no test	no test	XP_016345042.1(PREDICTED: NACHT, LRR and PYD domains-containing protein 3-like [Sinocyclocheilus anshuiensis])	GO:0035556(biological_process:intracellular signal transduction); GO:0005515(molecular_function:protein binding)				ENOG410YEVF(S:Function unknown); ENOG4111H3D(S:Function unknown); ENOG410ZBX3(S:Function unknown)	ENOG410YEVF(NACHT, LRR and PYD domains-containing protein); ENOG4111H3D(NACHT, LRR and PYD domains-containing protein); ENOG410ZBX3(leucine Rich Repeat)	PF05729.14(NACHT:NACHT domain); PF17776.3(NLRC4_HD2:NLRC4 helical domain HD2); PF17779.3(NOD2_WH:NOD2 winged helix domain); PF14484.8(FISNA:Fish-specific NACHT associated domain); PF13516.8(LRR_6:Leucine Rich repeat)	sp|Q7RTR2|NLRC3_HUMAN(NLR family CARD domain-containing protein 3 OS=Homo sapiens OX=9606 GN=NLRC3 PE=1 SV=2)
ENSDARG00000076171	znf827	zinc finger protein 827 [Source:ZFIN;Acc:ZDB-GENE-080728-3]	4409	0.673204	-0.570884	0.00401873	0.0344752	no	down	0.518163	-0.948523	4.93e-10	3.91e-09	no	down	0.794803	-0.331331	0.0324743	0.0566617	no	down	XP_005160036.1(zinc finger protein 827 isoform X4 [Danio rerio])	GO:0005634(cellular_component:nucleus); GO:0045944(biological_process:positive regulation of transcription from RNA polymerase II promoter); GO:0010468(biological_process:regulation of gene expression)				COG5048(S:Function unknown)	COG5048(Zinc finger protein)	PF00096.28(zf-C2H2:Zinc finger, C2H2 type); PF13465.8(zf-H2C2_2:Zinc-finger double domain); PF13909.8(zf-H2C2_5:C2H2-type zinc-finger domain); PF13894.8(zf-C2H2_4:C2H2-type zinc finger); PF05605.14(zf-Di19:Drought induced 19 protein (Di19), zinc-binding)	sp|Q505G8|ZN827_MOUSE(Zinc finger protein 827 OS=Mus musculus OX=10090 GN=Znf827 PE=1 SV=2)	565077
ENSDARG00000004633	epn3b	epsin 3b [Source:ZFIN;Acc:ZDB-GENE-121214-173]	1581	0.805183	-0.312611	0.805052	0.923434	no	down	0.765158	-0.38617	0.598289	0.675439	no	down	0.978343	-0.0315872	0.979579	0.984241	no	down	XP_700135.5(epsin-3 [Danio rerio])		K12471	EPN	map04144(Endocytosis)	ENOG410XSM0(U:Intracellular trafficking, secretion, and vesicular transport)	ENOG410XSM0(Clathrin interactor 1)	PF01417.22(ENTH:ENTH domain); PF07651.18(ANTH:ANTH domain)	sp|Q9H201|EPN3_HUMAN(Epsin-3 OS=Homo sapiens OX=9606 GN=EPN3 PE=2 SV=1)	571453
ENSDARG00000042816	mmp9	matrix metallopeptidase 9 [Source:ZFIN;Acc:ZDB-GENE-040426-2132]	2785	1.14994	0.201556	0.650116	0.841315	no	up	4.58472	2.19683	0.00160407	0.00394413	yes	up	4.14257	2.05053	0.021168	0.0385408	yes	up	NP_998288.1(matrix metalloproteinase-9 precursor [Danio rerio])	GO:0031012(cellular_component:extracellular matrix); GO:0050900(biological_process:leukocyte migration); GO:0001503(biological_process:ossification); GO:0008270(molecular_function:zinc ion binding); GO:0008233(molecular_function:peptidase activity); GO:0008237(molecular_function:metallopeptidase activity); GO:0033334(biological_process:fin morphogenesis); GO:0009617(biological_process:response to…	K01403	MMP9	map05418(Fluid shear stress and atherosclerosis); map05215(Prostate cancer); map05205(Proteoglycans in cancer); map04657(IL-17 signaling pathway); map05202(Transcriptional misregulation in cancer); map05206(MicroRNAs in cancer); map05161(Hepatitis B); map05219(Bladder cancer); map04668(TNF signaling pathway); map05200(Pathways in cancer); map04926(Relaxin signaling pathway); map01522(Endocrine re…	ENOG410XQ5D(O:Posttranslational modification, protein turnover, chaperones)	ENOG410XQ5D(matrix metallopeptidase)	PF00413.26(Peptidase_M10:Matrixin); PF00040.21(fn2:Fibronectin type II domain); PF00045.21(Hemopexin:Hemopexin); PF01471.20(PG_binding_1:Putative peptidoglycan binding domain)	sp|P14780|MMP9_HUMAN(Matrix metalloproteinase-9 OS=Homo sapiens OX=9606 GN=MMP9 PE=1 SV=3)	406397
ENSDARG00000117001	CABZ01086812.1		1257	1.24232	0.313031	0.733952	0.888857	no	up	7.12899	2.8337	3.76e-09	2.63e-08	yes	up	5.94155	2.57084	9.67e-07	3.49e-06	yes	up	XP_017214562.2(solute carrier family 2, facilitated glucose transporter member 9 [Danio rerio])	GO:0015749(biological_process:monosaccharide transport); GO:0008645(biological_process:hexose transport); GO:0016021(cellular_component:integral component of membrane); GO:0016020(cellular_component:membrane); GO:0008643(biological_process:carbohydrate transport); GO:0015149(molecular_function:hexose transmembrane transporter activity); GO:0022857(molecular_function:transmembrane transporter acti…	K08146	SLC2A9, GLUT9		COG0477(G:Carbohydrate transport and metabolism)	COG0477(major facilitator Superfamily)	PF00083.26(Sugar_tr:Sugar (and other) transporter); PF07690.18(MFS_1:Major Facilitator Superfamily)	sp|Q9NRM0|GTR9_HUMAN(Solute carrier family 2, facilitated glucose transporter member 9 OS=Homo sapiens OX=9606 GN=SLC2A9 PE=1 SV=2)
ENSDARG00000094399	si:dkey-78k11.4	si:dkey-78k11.4 [Source:ZFIN;Acc:ZDB-GENE-060503-740]	570	1	0	1	1	no test	no test	1	0	1	1	no test	no test	1	0	1	1	no test	no test
ENSDARG00000101125	CR854945.1		699	1.66261	0.733449	0.112583	0.333618	no	up	0.121178	-3.0448	9.18e-07	4.33e-06	yes	down	0.075241	-3.73234	3.12e-10	1.62e-09	yes	down
ENSDARG00000091851	tsen2	TSEN2 tRNA splicing endonuclease subunit [Source:ZFIN;Acc:ZDB-GENE-060929-918]	769	1.07224	0.100633	0.776616	0.909848	no	up	0.30971	-1.69101	2.31e-07	1.19e-06	yes	down	0.298474	-1.74432	8.21e-07	2.99e-06	yes	down	AAI53527.1(Zgc:154067 protein [Danio rerio])	GO:0000213(molecular_function:tRNA-intron endonuclease activity); GO:0016829(molecular_function:lyase activity); GO:0000214(cellular_component:tRNA-intron endonuclease complex); GO:0003676(molecular_function:nucleic acid binding); GO:0006388(biological_process:tRNA splicing, via endonucleolytic cleavage and ligation); GO:0000379(biological_process:tRNA-type intron splice site recognition and clea…	K15322	TSEN2		COG1676(J:Translation, ribosomal structure and biogenesis)	COG1676(sites to release the intron. The products are an intron and two tRNA half-molecules bearing 2',3' cyclic phosphate and 5'-OH termini. Recognizes a pseudosymmetric substrate in which 2 bulged loops of 3 bases are separated by a stem of 4 bp (By similarity))	PF01974.19(tRNA_int_endo:tRNA intron endonuclease, catalytic C-terminal domain); PF02778.16(tRNA_int_endo_N:tRNA intron endonuclease, N-terminal domain)	sp|Q5M954|SEN2_RAT(tRNA-splicing endonuclease subunit Sen2 OS=Rattus norvegicus OX=10116 GN=Tsen2 PE=1 SV=1)	767713
ENSDARG00000070918	si:ch211-284e20.8	si:ch211-284e20.8 [Source:ZFIN;Acc:ZDB-GENE-050208-451]	1363	1.59467	0.673257	0.279489	0.561321	no	up	44.7909	5.48514	5.61e-95	7.97e-92	yes	up	28.9808	4.85703	4.19e-58	2.54e-56	yes	up	XP_005161913.1(uncharacterized protein LOC100093712 isoform X1 [Danio rerio])	GO:0010951(biological_process:negative regulation of endopeptidase activity); GO:0004869(molecular_function:cysteine-type endopeptidase inhibitor activity); GO:0005576(cellular_component:extracellular region); GO:0004866(molecular_function:endopeptidase inhibitor activity)	K23411	FETUB		ENOG4111K2W(O:Posttranslational modification, protein turnover, chaperones)	ENOG4111K2W(fetuin B)	PF00031.23(Cystatin:Cystatin domain); PF00666.19(Cathelicidins:Cathelicidin)	sp|Q9QX79|FETUB_RAT(Fetuin-B OS=Rattus norvegicus OX=10116 GN=Fetub PE=2 SV=2)	563738
ENSDARG00000030006	slc6a7	solute carrier family 6 member 7 [Source:ZFIN;Acc:ZDB-GENE-070112-1492]	4329	0.404974	-1.3041	0.18491	0.447665	no	down	3.67284	1.87689	0.000376206	0.0010647	yes	up	9.32658	3.22135	3.69e-08	1.56e-07	yes	up	XP_005161359.1(solute carrier family 6 (neurotransmitter transporter, L-proline), member 7 isoform X1 [Danio rerio])	GO:0016020(cellular_component:membrane); GO:0035725(biological_process:sodium ion transmembrane transport); GO:0016021(cellular_component:integral component of membrane); GO:0005887(cellular_component:integral component of plasma membrane); GO:0015293(molecular_function:symporter activity)	K05038	SLC6A5_9, GLYT	map04721(Synaptic vesicle cycle)	COG0733(P:Inorganic ion transport and metabolism)	COG0733(Transporter)	PF00209.20(SNF:Sodium:neurotransmitter symporter family)	sp|Q6PGE7|SC6A7_MOUSE(Sodium-dependent proline transporter OS=Mus musculus OX=10090 GN=Slc6a7 PE=1 SV=1)	562050
ENSDARG00000094270	CR855393.2		179	1	0	1	1	no test	no test	1	0	1	1	no test	no test	1	0	1	1	no test	no test	AAI14277.1(Zgc:136803 [Danio rerio])	GO:0048702(biological_process:embryonic neurocranium morphogenesis); GO:0005829(cellular_component:cytosol); GO:0007519(biological_process:skeletal muscle tissue development); GO:0001947(biological_process:heart looping); GO:0072359(biological_process:circulatory system development); GO:0003730(molecular_function:mRNA 3'-UTR binding); GO:0003229(biological_process:ventricular cardiac muscle tissu…	K25006	RBM24_38		ENOG4111PGT(S:Function unknown)	ENOG4111PGT(RNA binding motif protein)		sp|Q76LC6|RBM24_DANRE(RNA-binding protein 24 OS=Danio rerio OX=7955 GN=rbm24 PE=2 SV=1)
ENSDARG00000093207	CR786562.1		296	0.56798	-0.816087	0.341287	0.620644	no	down	0.240168	-2.05789	0.0257496	0.0467342	yes	down	0.437894	-1.19135	0.291536	0.37619	no	down
ENSDARG00000114896	BX649394.12		107	1	0	1	1	no test	no test	1	0	1	1	no test	no test	1	0	1	1	no test	no test	KAF4103704.1(hypothetical protein G5714_014691 [Onychostoma macrolepis])	GO:0030621(molecular_function:U4 snRNA binding); GO:0000353(biological_process:formation of quadruple SL/U4/U5/U6 snRNP); GO:0046540(cellular_component:U4/U6 x U5 tri-snRNP complex); GO:0000244(biological_process:spliceosomal tri-snRNP complex assembly); GO:0005688(cellular_component:U6 snRNP)	K05692	ACTB_G1	map05164(Influenza A); map04390(Hippo signaling pathway); map04391(Hippo signaling pathway - fly); map04015(Rap1 signaling pathway); map04210(Apoptosis); map05135(Yersinia infection); map04810(Regulation of actin cytoskeleton); map04921(Oxytocin signaling pathway); map05131(Shigellosis); map05130(Pathogenic Escherichia coli infection); map05014(Amyotrophic lateral sclerosis); map05132(Salmonella …
ENSDARG00000016742	rgs7bpb	regulator of G protein signaling 7 binding protein b [Source:NCBI gene;Acc:337556]	1760	0.126501	-2.98278	1.95e-07	7.15e-06	yes	down	0.164112	-2.60725	3.71e-12	4.03e-11	yes	down	1.33967	0.421883	0.558301	0.632668	no	up	NP_001025240.1(regulator of G-protein signaling 7-binding protein B [Danio rerio])	GO:0005737(cellular_component:cytoplasm); GO:0005634(cellular_component:nucleus); GO:0009968(biological_process:negative regulation of signal transduction); GO:0005886(cellular_component:plasma membrane)				ENOG410YXJD(K:Transcription)	ENOG410YXJD(regulator of G-protein signaling 7 binding protein)		sp|Q4V9P3|R7BPB_DANRE(Regulator of G-protein signaling 7-binding protein B OS=Danio rerio OX=7955 GN=rgs7bpb PE=2 SV=1)	337556
ENSDARG00000061762	trim108	tripartite motif containing 108 [Source:ZFIN;Acc:ZDB-GENE-060503-670]	1751	1.16339	0.218337	0.880651	0.956334	no	up	0.694488	-0.525979	0.579417	0.658084	no	down	0.617629	-0.695187	0.620103	0.688676	no	down	AAI15298.1(Si:ch211-154o6.7 protein, partial [Danio rerio])	GO:0005737(cellular_component:cytoplasm); GO:0016567(biological_process:protein ubiquitination); GO:0061630(molecular_function:ubiquitin protein ligase activity); GO:0008270(molecular_function:zinc ion binding); GO:0005515(molecular_function:protein binding)	K12030	TRIM62		ENOG4111G04(S:Function unknown); ENOG41120NI(S:Function unknown); ENOG4111F4K(S:Function unknown)	ENOG4111G04(tripartite motif containing); ENOG41120NI(microcephalin 1); ENOG4111F4K(PRY)	PF00643.26(zf-B_box:B-box zinc finger); PF13445.8(zf-RING_UBOX:RING-type zinc-finger); PF00097.27(zf-C3HC4:Zinc finger, C3HC4 type (RING finger)); PF15227.8(zf-C3HC4_4:zinc finger of C3HC4-type, RING); PF13923.8(zf-C3HC4_2:Zinc finger, C3HC4 type (RING finger)); PF13920.8(zf-C3HC4_3:Zinc finger, C3HC4 type (RING finger)); PF14835.8(zf-RING_6:zf-RING of BARD1-type protein); PF14634.8(zf-RING_5:zin…	sp|Q02084|A33_PLEWA(Zinc-binding protein A33 OS=Pleurodeles waltl OX=8319 PE=1 SV=2)	568750
ENSDARG00000075159	meltf	melanotransferrin [Source:ZFIN;Acc:ZDB-GENE-050309-40]	2840	2.56793	1.36061	0.52242	1	no	up	12.2599	3.61587	0.000660581	0.00177188	yes	up	5.02802	2.32999	0.0203593	0.0371837	yes	up	XP_694299.4(melanotransferrin isoform X2 [Danio rerio])	GO:0005615(cellular_component:extracellular space); GO:0055037(cellular_component:recycling endosome); GO:0055072(biological_process:iron ion homeostasis); GO:0006826(biological_process:iron ion transport); GO:0005886(cellular_component:plasma membrane); GO:0005506(molecular_function:iron ion binding); GO:0005769(cellular_component:early endosome); GO:0005576(cellular_component:extracellular regi…	K06569	MFI2, CD228		ENOG410XQ36(O:Posttranslational modification, protein turnover, chaperones)	ENOG410XQ36(antigen p97 (melanoma associated) identified by monoclonal antibodies 133.2 and 96.5)	PF00405.19(Transferrin:Transferrin); PF12974.9(Phosphonate-bd:ABC transporter, phosphonate, periplasmic substrate-binding protein); PF10420.11(IL12p40_C:Cytokine interleukin-12p40 C-terminus)	sp|P08582|TRFM_HUMAN(Melanotransferrin OS=Homo sapiens OX=9606 GN=MELTF PE=1 SV=2)	565942
ENSDARG00000097454	BX539313.2		1415	0.370485	-1.43251	0.446598	0.711225	no	down	0.290557	-1.78311	0.184253	0.255873	no	down	0.809626	-0.304673	0.881609	0.908252	no	down	XP_021322589.1(sperm acrosome membrane-associated protein 6 [Danio rerio])	GO:0016021(cellular_component:integral component of membrane); GO:0007342(biological_process:fusion of sperm to egg plasma membrane)	K25514	SPACA6		ENOG410YTXQ(S:Function unknown)	ENOG410YTXQ(-)		sp|E9Q8Q8|SACA6_MOUSE(Sperm acrosome membrane-associated protein 6 OS=Mus musculus OX=10090 GN=Spaca6 PE=2 SV=1)
ENSDARG00000105923	CR387979.1		116	1	0	1	1	no test	no test	1	0	1	1	no test	no test	1	0	1	1	no test	no test
ENSDARG00000076557	bicc2	bicaudal C homolog 2 [Source:ZFIN;Acc:ZDB-GENE-110110-3]	2976	1.61784	0.694069	0.0317783	0.14983	no	up	0.922489	-0.116397	0.702387	0.765325	no	down	0.588651	-0.764517	0.000956176	0.00225178	no	down	NP_981965.1(bicaudal C homolog 2 [Danio rerio])	GO:0005737(cellular_component:cytoplasm); GO:0003676(molecular_function:nucleic acid binding); GO:0005634(cellular_component:nucleus); GO:0003723(molecular_function:RNA binding); GO:0005515(molecular_function:protein binding); GO:0007275(biological_process:multicellular organism development)	K18756	BICC1, BICC		ENOG410XQFV(S:Function unknown)	ENOG410XQFV(High density lipoprotein binding protein)	PF00013.31(KH_1:KH domain); PF00536.32(SAM_1:SAM domain (Sterile alpha motif)); PF07647.19(SAM_2:SAM domain (Sterile alpha motif))	sp|Q5U4T7|BIC1B_XENLA(Protein bicaudal C homolog 1-B OS=Xenopus laevis OX=8355 GN=bicc1-b PE=2 SV=1)	402785
ENSDARG00000054442	cbx1b	chromobox homolog 1b (HP1 beta homolog Drosophila) [Source:ZFIN;Acc:ZDB-GENE-040625-68]	1704	0.636156	-0.652547	0.0122798	0.0776122	no	down	0.430824	-1.21483	1.52e-06	6.85e-06	yes	down	0.697601	-0.519526	0.00142637	0.00326858	no	down	NP_001002090.1(chromobox protein homolog 1b [Danio rerio])	GO:0005721(cellular_component:pericentric heterochromatin); GO:0035064(molecular_function:methylated histone binding); GO:0000122(biological_process:negative regulation of transcription from RNA polymerase II promoter); GO:0006325(biological_process:chromatin organization); GO:0005634(cellular_component:nucleus); GO:0000792(cellular_component:heterochromatin); GO:0003682(molecular_function:chroma…	K11585	CBX1, HP1B, SWI6		ENOG4111JKD(S:Function unknown); ENOG4111H4A(S:Function unknown)	ENOG4111JKD(chromobox homolog); ENOG4111H4A(Chromobox homolog 1)	PF01393.21(Chromo_shadow:Chromo shadow domain); PF00385.26(Chromo:Chromo (CHRromatin Organisation MOdifier) domain)	sp|P83916|CBX1_HUMAN(Chromobox protein homolog 1 OS=Homo sapiens OX=9606 GN=CBX1 PE=1 SV=1)	415180
ENSDARG00000071671	nudt22	nudix (nucleoside diphosphate linked moiety X)-type motif 22 [Source:ZFIN;Acc:ZDB-GENE-041010-171]	2497	0.303637	-1.71958	2.31e-05	0.000494769	yes	down	0.219284	-2.18913	0.00282598	0.00658093	yes	down	0.743575	-0.427449	0.602274	0.672209	no	down	XP_005173175.1(nucleoside diphosphate-linked moiety X motif 22 isoform X1 [Danio rerio])	GO:0052751(molecular_function:GDP-mannose hydrolase activity); GO:0016787(molecular_function:hydrolase activity); GO:0005575(cellular_component:cellular_component)				ENOG410YWU8(S:Function unknown)	ENOG410YWU8(nudix (nucleoside diphosphate linked moiety X)-type motif 22)		sp|Q6P9U1|NUD22_RAT(Uridine diphosphate glucose pyrophosphatase NUDT22 OS=Rattus norvegicus OX=10116 GN=Nudt22 PE=2 SV=1)	450049
ENSDARG00000113820	cyp46a1.4	cytochrome P450, family 46, subfamily A, polypeptide 1, tandem duplicate 4 [Source:ZFIN;Acc:ZDB-GENE-040426-1224]	1843	1.05833	0.0817898	0.968178	0.990036	no	up	0.466706	-1.09941	0.500377	0.584958	no	down	0.458755	-1.1242	0.520365	0.597897	no	down	XP_005160404.1(cytochrome P450, family 46, subfamily A, polypeptide 1, tandem duplicate 4 isoform X1 [Danio rerio])	GO:0004497(molecular_function:monooxygenase activity); GO:0006707(biological_process:cholesterol catabolic process); GO:0033781(molecular_function:cholesterol 24-hydroxylase activity); GO:0020037(molecular_function:heme binding); GO:0016021(cellular_component:integral component of membrane); GO:0016705(molecular_function:oxidoreductase activity, acting on paired donors, with incorporation or redu…	K07440	CYP46A1	map00120(Primary bile acid biosynthesis)	COG2124(Q:Secondary metabolites biosynthesis, transport and catabolism)	COG2124(Cytochrome p450)	PF00067.24(p450:Cytochrome P450)	sp|Q9WVK8|CP46A_MOUSE(Cholesterol 24-hydroxylase OS=Mus musculus OX=10090 GN=Cyp46a1 PE=1 SV=1)	393451
ENSDARG00000115052	CU861466.1		117	1	0	1	1	no test	no test	1	0	1	1	no test	no test	1	0	1	1	no test	no test
ENSDARG00000094665	si:dkey-24f15.2	si:dkey-24f15.2 [Source:ZFIN;Acc:ZDB-GENE-090313-272]	1192	1	0	1	1	no test	no test	1	0	1	1	no test	no test	1	0	1	1	no test	no test	XP_021336622.1(dual specificity protein phosphatase 13-like [Danio rerio])	GO:0005737(cellular_component:cytoplasm); GO:0016787(molecular_function:hydrolase activity); GO:0008138(molecular_function:protein tyrosine/serine/threonine phosphatase activity); GO:0017018(molecular_function:myosin phosphatase activity); GO:0006470(biological_process:protein dephosphorylation); GO:0004725(molecular_function:protein tyrosine phosphatase activity); GO:0004722(molecular_function:p…	K14165	K14165		COG2453(T:Signal transduction mechanisms)	COG2453(dual specificity phosphatase)	PF00782.22(DSPc:Dual specificity phosphatase, catalytic domain)	sp|Q9UII6|DS13B_HUMAN(Dual specificity protein phosphatase 13 isoform B OS=Homo sapiens OX=9606 GN=DUSP13 PE=1 SV=3)
ENSDARG00000111878	CU457778.6		107	1	0	1	1	no test	no test	1	0	1	1	no test	no test	1	0	1	1	no test	no test	KAF4103704.1(hypothetical protein G5714_014691 [Onychostoma macrolepis])	GO:0030621(molecular_function:U4 snRNA binding); GO:0000353(biological_process:formation of quadruple SL/U4/U5/U6 snRNP); GO:0046540(cellular_component:U4/U6 x U5 tri-snRNP complex); GO:0000244(biological_process:spliceosomal tri-snRNP complex assembly); GO:0005688(cellular_component:U6 snRNP)	K05692	ACTB_G1	map05164(Influenza A); map04390(Hippo signaling pathway); map04391(Hippo signaling pathway - fly); map04015(Rap1 signaling pathway); map04210(Apoptosis); map05135(Yersinia infection); map04810(Regulation of actin cytoskeleton); map04921(Oxytocin signaling pathway); map05131(Shigellosis); map05130(Pathogenic Escherichia coli infection); map05014(Amyotrophic lateral sclerosis); map05132(Salmonella …
ENSDARG00000068589	vimr1	vimentin-related 1 [Source:ZFIN;Acc:ZDB-GENE-130530-722]	711	1.69068	0.757602	0.0290238	0.140663	no	up	3.99651	1.99874	5.39e-09	3.67e-08	yes	up	2.45211	1.29402	7.85e-10	3.92e-09	yes	up	NP_001373198.1(vimentin [Danio rerio])	GO:0005737(cellular_component:cytoplasm); GO:0005882(cellular_component:intermediate filament); GO:0005200(molecular_function:structural constituent of cytoskeleton); GO:0045109(biological_process:intermediate filament organization)	K07606	VIM	map05206(MicroRNAs in cancer); map05169(Epstein-Barr virus infection)	ENOG410YHEJ(S:Function unknown)	ENOG410YHEJ(Intermediate filament protein)	PF00038.23(Filament:Intermediate filament protein); PF08663.12(HalX:HalX domain)	sp|P48616|VIME_BOVIN(Vimentin OS=Bos taurus OX=9913 GN=VIM PE=1 SV=3)	572200
ENSDARG00000087651	ctslb	cathepsin Lb [Source:ZFIN;Acc:ZDB-GENE-980526-285]	1249	5.0921	2.34826	0.0719176	0.25401	no	up	30.1294	4.9131	2.59e-05	9.33e-05	yes	up	6.16024	2.62299	0.000110777	0.0003037	yes	up	NP_001098585.1(uncharacterized protein LOC564979 precursor [Danio rerio])	GO:0051603(biological_process:proteolysis involved in cellular protein catabolic process); GO:0005615(cellular_component:extracellular space); GO:0016787(molecular_function:hydrolase activity); GO:0005764(cellular_component:lysosome); GO:0004197(molecular_function:cysteine-type endopeptidase activity); GO:0006955(biological_process:immune response); GO:0006508(biological_process:proteolysis); GO:…				COG4870(O:Posttranslational modification, protein turnover, chaperones)	COG4870(cathepsin)	PF00112.25(Peptidase_C1:Papain family cysteine protease); PF08246.14(Inhibitor_I29:Cathepsin propeptide inhibitor domain (I29)); PF03051.17(Peptidase_C1_2:Peptidase C1-like family)	sp|P25975|CATL1_BOVIN(Procathepsin L OS=Bos taurus OX=9913 GN=CTSL PE=1 SV=3)	564906
ENSDARG00000005423	pgam1a	phosphoglycerate mutase 1a [Source:ZFIN;Acc:ZDB-GENE-030131-1827]	1547	0.863159	-0.212301	0.31327	0.595636	no	down	0.915806	-0.126887	0.649885	0.721411	no	down	1.0939	0.129482	0.588414	0.659462	no	up	TRZ03627.1(hypothetical protein DNTS_008597 [Danionella translucida])	GO:0016787(molecular_function:hydrolase activity); GO:0016853(molecular_function:isomerase activity); GO:0004082(molecular_function:bisphosphoglycerate mutase activity); GO:0003824(molecular_function:catalytic activity); GO:0016868(molecular_function:intramolecular transferase activity, phosphotransferases); GO:0004619(molecular_function:phosphoglycerate mutase activity); GO:0006096(biological_pr…	K01834	PGAM, gpmA	map00010(Glycolysis / Gluconeogenesis); map05230(Central carbon metabolism in cancer); map04922(Glucagon signaling pathway); map00260(Glycine, serine and threonine metabolism)	COG0588(G:Carbohydrate transport and metabolism)	COG0588(Catalyzes the interconversion of 2-phosphoglycerate and 3-phosphoglycerate (By similarity))	PF00300.24(His_Phos_1:Histidine phosphatase superfamily (branch 1))	sp|P18669|PGAM1_HUMAN(Phosphoglycerate mutase 1 OS=Homo sapiens OX=9606 GN=PGAM1 PE=1 SV=2)	323107
ENSDARG00000112767	LO017951.1		6335	0.925671	-0.111428	0.853899	0.943936	no	down	0.724833	-0.464279	0.321182	0.407095	no	down	0.808503	-0.306675	0.582921	0.654373	no	down	XP_017212184.2(contactin-4-like [Danio rerio])	GO:0005515(molecular_function:protein binding)	K06762	CNTN4		ENOG410XSVG(S:Function unknown)	ENOG410XSVG(Cell adhesion molecule)	PF00041.23(fn3:Fibronectin type III domain); PF01108.19(Tissue_fac:Tissue factor)	sp|Q69Z26|CNTN4_MOUSE(Contactin-4 OS=Mus musculus OX=10090 GN=Cntn4 PE=1 SV=2)
ENSDARG00000078133	kdm2ab	lysine (K)-specific demethylase 2Ab [Source:ZFIN;Acc:ZDB-GENE-101007-5]	3816	0.630473	-0.665493	0.00236244	0.0228618	no	down	0.91653	-0.125746	0.51338	0.597486	no	down	1.50029	0.585237	0.000918864	0.00216965	no	up	XP_001339797.3(lysine-specific demethylase 2A isoform X1 [Danio rerio])	GO:0016021(cellular_component:integral component of membrane); GO:0016192(biological_process:vesicle-mediated transport); GO:0051213(molecular_function:dioxygenase activity); GO:0006325(biological_process:chromatin organization); GO:0005634(cellular_component:nucleus); GO:0008270(molecular_function:zinc ion binding); GO:0005515(molecular_function:protein binding); GO:0003677(molecular_function:DN…	K10276	FBXL10_11, KDM2		ENOG410XQXU(S:Function unknown)	ENOG410XQXU(demethylase)	PF16866.7(PHD_4:PHD-finger); PF02008.22(zf-CXXC:CXXC zinc finger domain); PF17811.3(JHD:Jumonji helical domain); PF12937.9(F-box-like:F-box-like); PF00646.35(F-box:F-box domain); PF02373.24(JmjC:JmjC domain, hydroxylase); PF00628.31(PHD:PHD-finger)	sp|Q9Y2K7|KDM2A_HUMAN(Lysine-specific demethylase 2A OS=Homo sapiens OX=9606 GN=KDM2A PE=1 SV=3)	799441
ENSDARG00000110044	BX005108.4		117	1	0	1	1	no test	no test	1	0	1	1	no test	no test	1	0	1	1	no test	no test	KAG1940794.1(retinol dehydrogenase 8-like [Pimephales promelas])	GO:0003735(molecular_function:structural constituent of ribosome); GO:0005840(cellular_component:ribosome)
ENSDARG00000044895	fmoda	fibromodulin a [Source:ZFIN;Acc:ZDB-GENE-041008-23]	1038	1.3192	0.399663	0.24655	0.524383	no	up	19.3352	4.27316	3.98e-103	7.55e-100	yes	up	15.1274	3.91909	1.53e-94	2.44e-92	yes	up	NP_001025243.1(fibromodulin a precursor [Danio rerio])	GO:0062023(cellular_component:collagen-containing extracellular matrix); GO:0005615(cellular_component:extracellular space); GO:0005515(molecular_function:protein binding); GO:0005576(cellular_component:extracellular region)	K08121	FMOD	map04350(TGF-beta signaling pathway)	COG4886(S:Function unknown)	COG4886(leucine Rich Repeat)	PF13855.8(LRR_8:Leucine rich repeat); PF12799.9(LRR_4:Leucine Rich repeats (2 copies)); PF13306.8(LRR_5:BspA type Leucine rich repeat region (6 copies)); PF14580.8(LRR_9:Leucine-rich repeat); PF01462.20(LRRNT:Leucine rich repeat N-terminal domain)	sp|P13605|FMOD_BOVIN(Fibromodulin OS=Bos taurus OX=9913 GN=FMOD PE=1 SV=2)	791822
ENSDARG00000099936	nlrc3l	NLR family, CARD domain containing 3-like [Source:ZFIN;Acc:ZDB-GENE-121214-346]	2767	0.614743	-0.701944	0.469397	0.727219	no	down	3.75188	1.90761	4.37e-06	1.81e-05	yes	up	6.32911	2.662	0.000108359	0.000297646	yes	up	XP_009290238.1(NLR family CARD domain-containing protein 3-like isoform X1 [Danio rerio])	GO:0050728(biological_process:negative regulation of inflammatory response); GO:0014005(biological_process:microglia development)				ENOG410ZBX3(S:Function unknown)	ENOG410ZBX3(leucine Rich Repeat)	PF17776.3(NLRC4_HD2:NLRC4 helical domain HD2); PF05729.14(NACHT:NACHT domain); PF02758.18(PYRIN:PAAD/DAPIN/Pyrin domain); PF14484.8(FISNA:Fish-specific NACHT associated domain)	sp|Q7RTR2|NLRC3_HUMAN(NLR family CARD domain-containing protein 3 OS=Homo sapiens OX=9606 GN=NLRC3 PE=1 SV=2)	100538217
ENSDARG00000113858	AL928650.4		6870	0.113477	-3.13953	0.426891	1	no	down	2.15463	1.10744	0.631025	0.704877	no	up	19.5696	4.29054	0.137178	0.20034	no	up	DAA01284.1(TPA_exp: replicase/helicase/endonuclease [Danio rerio])	GO:0000723(biological_process:telomere maintenance); GO:0006310(biological_process:DNA recombination); GO:0006281(biological_process:DNA repair); GO:0004519(molecular_function:endonuclease activity); GO:0016787(molecular_function:hydrolase activity); GO:0000166(molecular_function:nucleotide binding); GO:0006974(biological_process:cellular response to DNA damage stimulus); GO:0090305(biological_pr…				COG0507(L:Replication, recombination and repair)	COG0507(exodeoxyribonuclease v alpha)	PF14214.8(Helitron_like_N:Helitron helicase-like domain at N-terminus); PF05970.16(PIF1:PIF1-like helicase); PF13604.8(AAA_30:AAA domain); PF13245.8(AAA_19:AAA domain); PF14529.8(Exo_endo_phos_2:Endonuclease-reverse transcriptase)	sp|Q80SX8|PIF1_MOUSE(ATP-dependent DNA helicase PIF1 OS=Mus musculus OX=10090 GN=Pif1 PE=1 SV=2)
ENSDARG00000012642	si:ch211-266d19.4	si:ch211-266d19.4 [Source:ZFIN;Acc:ZDB-GENE-091204-74]	3390	1.70223	0.767425	0.0139809	0.0848713	no	up	1.11452	0.156424	0.508784	0.593047	no	up	0.676755	-0.563294	0.0283292	0.0501012	no	down	XP_001333332.1(zinc finger protein 271 isoform X1 [Danio rerio])	GO:0005634(cellular_component:nucleus); GO:0000978(molecular_function:RNA polymerase II core promoter proximal region sequence-specific DNA binding); GO:0006357(biological_process:regulation of transcription from RNA polymerase II promoter); GO:0001228(molecular_function:transcriptional activator activity, RNA polymerase II transcription regulatory region sequence-specific binding)	K09228	KRAB	map05168(Herpes simplex virus 1 infection)	COG5048(S:Function unknown)	COG5048(Zinc finger protein)	PF13465.8(zf-H2C2_2:Zinc-finger double domain); PF00096.28(zf-C2H2:Zinc finger, C2H2 type); PF13894.8(zf-C2H2_4:C2H2-type zinc finger); PF12171.10(zf-C2H2_jaz:Zinc-finger double-stranded RNA-binding); PF13912.8(zf-C2H2_6:C2H2-type zinc finger); PF12874.9(zf-met:Zinc-finger of C2H2 type); PF05605.14(zf-Di19:Drought induced 19 protein (Di19), zinc-binding); PF15909.7(zf-C2H2_8:C2H2-type zinc ribbon)	sp|P0CJ78|ZN865_HUMAN(Zinc finger protein 865 OS=Homo sapiens OX=9606 GN=ZNF865 PE=1 SV=1)	793549
ENSDARG00000088246	thoc1	THO complex 1 [Source:ZFIN;Acc:ZDB-GENE-030826-9]	2094	1.48977	0.575086	0.0273016	0.13525	no	up	0.756656	-0.40229	0.165177	0.233342	no	down	0.526692	-0.924968	4.1e-12	2.53e-11	no	down	NP_958481.1(THO complex subunit 1 [Danio rerio])	GO:0000445(cellular_component:THO complex part of transcription export complex); GO:0032784(biological_process:regulation of DNA-templated transcription, elongation); GO:0007165(biological_process:signal transduction); GO:0006406(biological_process:mRNA export from nucleus); GO:0005515(molecular_function:protein binding)	K12878	THOC1	map03013(Nucleocytoplasmic transport); map03040(Spliceosome)	ENOG410XQEX(S:Function unknown)	ENOG410XQEX(tHO complex)	PF11957.10(efThoc1:THO complex subunit 1 transcription elongation factor); PF00531.24(Death:Death domain)	sp|Q96FV9|THOC1_HUMAN(THO complex subunit 1 OS=Homo sapiens OX=9606 GN=THOC1 PE=1 SV=1)	373077
ENSDARG00000045750	syt10	synaptotagmin X [Source:ZFIN;Acc:ZDB-GENE-041210-297]	4974	0.430416	-1.2162	0.0160641	0.0936668	no	down	0.282366	-1.82436	1.32e-07	7.12e-07	yes	down	0.678498	-0.559583	0.293952	0.378604	no	down	XP_017210538.2(synaptotagmin-10 isoform X1 [Danio rerio])	GO:0070382(cellular_component:exocytic vesicle); GO:0016020(cellular_component:membrane); GO:0016192(biological_process:vesicle-mediated transport); GO:0016021(cellular_component:integral component of membrane); GO:0005886(cellular_component:plasma membrane); GO:0005544(molecular_function:calcium-dependent phospholipid binding); GO:0071277(biological_process:cellular response to calcium ion); GO:…	K19910	SYT10		ENOG410XRME(S:Function unknown); ENOG410XQZ9(S:Function unknown)	ENOG410XRME(transporter activity); ENOG410XQZ9(synaptotagmin)	PF00168.32(C2:C2 domain)	sp|Q5RCK6|SYT10_PONAB(Synaptotagmin-10 OS=Pongo abelii OX=9601 GN=SYT10 PE=2 SV=1)	564226
ENSDARG00000071345	mgst2	microsomal glutathione S-transferase 2 [Source:ZFIN;Acc:ZDB-GENE-060616-94]	991	1.72038	0.782725	0.169627	0.424985	no	up	7.68891	2.94278	1.11e-10	9.69e-10	yes	up	4.60657	2.20369	6e-07	2.22e-06	yes	up	NP_001038767.1(microsomal glutathione S-transferase 2 [Danio rerio])	GO:0006691(biological_process:leukotriene metabolic process); GO:0004364(molecular_function:glutathione transferase activity); GO:0005783(cellular_component:endoplasmic reticulum); GO:0050790(biological_process:regulation of catalytic activity); GO:0019370(biological_process:leukotriene biosynthetic process); GO:0016021(cellular_component:integral component of membrane); GO:0005635(cellular_compo…	K00799	GST, gst	map05207(Chemical carcinogenesis - receptor activation); map00480(Glutathione metabolism); map05204(Chemical carcinogenesis - DNA adducts); map00983(Drug metabolism - other enzymes); map00982(Drug metabolism - cytochrome P450); map00980(Metabolism of xenobiotics by cytochrome P450); map05200(Pathways in cancer); map05208(Chemical carcinogenesis - reactive oxygen species); map05418(Fluid shear str…	ENOG41121Z4(O:Posttranslational modification, protein turnover, chaperones)	ENOG41121Z4(Microsomal glutathione S-transferase 2)	PF01124.20(MAPEG:MAPEG family)	sp|Q99735|MGST2_HUMAN(Microsomal glutathione S-transferase 2 OS=Homo sapiens OX=9606 GN=MGST2 PE=1 SV=1)	723997
ENSDARG00000077513	ppp1r3da	protein phosphatase 1, regulatory subunit 3Da [Source:ZFIN;Acc:ZDB-GENE-080204-75]	1675	1.58844	0.667614	0.384321	0.659419	no	up	0.657473	-0.604996	0.406916	0.494312	no	down	0.42628	-1.23013	0.0617323	0.0999648	no	down	NP_001103882.2(protein phosphatase 1, regulatory subunit 3Da [Danio rerio])	GO:0005979(biological_process:regulation of glycogen biosynthetic process); GO:0008157(molecular_function:protein phosphatase 1 binding); GO:2001069(molecular_function:glycogen binding); GO:0000164(cellular_component:protein phosphatase type 1 complex); GO:0005515(molecular_function:protein binding)	K07189	PPP1R3	map04910(Insulin signaling pathway); map04931(Insulin resistance)	ENOG4111FT1(T:Signal transduction mechanisms)	ENOG4111FT1(protein phosphatase 1, regulatory subunit)	PF03370.15(CBM_21:Carbohydrate/starch-binding module (family 21)); PF16760.7(CBM53:Starch/carbohydrate-binding module (family 53))	sp|O95685|PPR3D_HUMAN(Protein phosphatase 1 regulatory subunit 3D OS=Homo sapiens OX=9606 GN=PPP1R3D PE=1 SV=1)	799144
ENSDARG00000010186	myo3a	myosin IIIA [Source:ZFIN;Acc:ZDB-GENE-041026-4]	7376	0.719247	-0.47544	0.0901365	0.291931	no	down	0.148117	-2.75519	1.24e-19	3.31e-18	yes	down	0.213323	-2.22889	2.8e-22	3.64e-21	yes	down	NP_991142.2(myosin-IIIa isoform 1 [Danio rerio])	GO:0006468(biological_process:protein phosphorylation); GO:0050896(biological_process:response to stimulus); GO:0007601(biological_process:visual perception); GO:0003779(molecular_function:actin binding); GO:0016459(cellular_component:myosin complex); GO:0005515(molecular_function:protein binding); GO:0004672(molecular_function:protein kinase activity); GO:0003774(molecular_function:motor activit…	K08834	MYO3, DFNB30	map04745(Phototransduction - fly)	COG5022(Z:Cytoskeleton)	COG5022(myosin heavy chain)	PF00063.23(Myosin_head:Myosin head (motor domain)); PF00069.27(Pkinase:Protein kinase domain); PF00612.29(IQ:IQ calmodulin-binding motif); PF07714.19(PK_Tyr_Ser-Thr:Protein tyrosine and serine/threonine kinase); PF03109.18(ABC1:ABC1 atypical kinase-like domain); PF17667.3(Pkinase_fungal:Fungal protein kinase); PF13401.8(AAA_22:AAA domain)	sp|Q8NEV4|MYO3A_HUMAN(Myosin-IIIa OS=Homo sapiens OX=9606 GN=MYO3A PE=1 SV=2)	402814
ENSDARG00000092576	BX927388.1		865	0.252491	-1.9857	0.411426	1	no	down	0.130053	-2.94282	0.10736	1	no	down	0.527661	-0.922316	0.802263	1	no	down
ENSDARG00000112045	AXL	AXL receptor tyrosine kinase [Source:NCBI gene;Acc:100330721]	2361	1.15657	0.209848	0.403898	0.678154	no	up	1.48393	0.569423	0.0108422	0.0217859	no	up	1.3237	0.404581	0.0216534	0.0393235	no	up	XP_017206598.2(tyrosine-protein kinase receptor UFO [Danio rerio])	GO:0006468(biological_process:protein phosphorylation); GO:0016021(cellular_component:integral component of membrane); GO:0005886(cellular_component:plasma membrane); GO:0004714(molecular_function:transmembrane receptor protein tyrosine kinase activity); GO:0005515(molecular_function:protein binding); GO:0004672(molecular_function:protein kinase activity); GO:0005524(molecular_function:ATP bindin…	K05115	AXL, UFO	map01521(EGFR tyrosine kinase inhibitor resistance)	COG0515(T:Signal transduction mechanisms)	COG0515(Serine Threonine protein kinase)	PF07714.19(PK_Tyr_Ser-Thr:Protein tyrosine and serine/threonine kinase); PF00069.27(Pkinase:Protein kinase domain); PF13927.8(Ig_3:Immunoglobulin domain); PF07679.18(I-set:Immunoglobulin I-set domain); PF13895.8(Ig_2:Immunoglobulin domain); PF07686.19(V-set:Immunoglobulin V-set domain); PF00041.23(fn3:Fibronectin type III domain); PF07654.17(C1-set:Immunoglobulin C1-set domain)	sp|P30530|UFO_HUMAN(Tyrosine-protein kinase receptor UFO OS=Homo sapiens OX=9606 GN=AXL PE=1 SV=4)	100330721
ENSDARG00000018397	hpca	hippocalcin [Source:ZFIN;Acc:ZDB-GENE-040426-1683]	3238	1.10617	0.145574	0.76514	0.904113	no	up	1.00963	0.0138261	0.979641	0.984922	no	up	0.935273	-0.0965407	0.574188	0.647044	no	down	KAF4100311.1(hypothetical protein G5714_018507 [Onychostoma macrolepis])	GO:0005575(cellular_component:cellular_component); GO:0046872(molecular_function:metal ion binding); GO:0005509(molecular_function:calcium ion binding)	K23847	HPCAL1		COG5126(D:Cell cycle control, cell division, chromosome partitioning); COG5126(T:Signal transduction mechanisms); COG5126(Z:Cytoskeleton)	COG5126(Calcium-binding protein); COG5126(Calcium-binding protein); COG5126(Calcium-binding protein)	PF13499.8(EF-hand_7:EF-hand domain pair); PF00036.34(EF-hand_1:EF hand); PF13405.8(EF-hand_6:EF-hand domain); PF13202.8(EF-hand_5:EF hand); PF13833.8(EF-hand_8:EF-hand domain pair); PF10591.11(SPARC_Ca_bdg:Secreted protein acidic and rich in cysteine Ca binding region)	sp|P42324|HPCL1_CHICK(Hippocalcin-like protein 1 OS=Gallus gallus OX=9031 GN=HPCAL1 PE=1 SV=2)	393696
ENSDARG00000001882	kbtbd12	kelch repeat and BTB (POZ) domain containing 12 [Source:NCBI gene;Acc:559380]	5122	1.31585	0.395995	0.322452	0.604271	no	up	1.74479	0.803055	0.0221808	0.0410359	no	up	1.36804	0.45211	0.119171	0.1774	no	up	NP_001029089.1(kelch repeat and BTB domain-containing protein 12 [Danio rerio])	GO:0005515(molecular_function:protein binding)	K21912	KBTBD12		ENOG410XNX8(S:Function unknown)	ENOG410XNX8(kelch-like)	PF07707.17(BACK:BTB And C-terminal Kelch); PF01344.27(Kelch_1:Kelch motif); PF00651.33(BTB:BTB/POZ domain); PF07646.17(Kelch_2:Kelch motif); PF13964.8(Kelch_6:Kelch motif); PF13418.8(Kelch_4:Galactose oxidase, central domain); PF13415.8(Kelch_3:Galactose oxidase, central domain)	sp|Q3ZB90|KBTBC_DANRE(Kelch repeat and BTB domain-containing protein 12 OS=Danio rerio OX=7955 GN=kbtbd12 PE=2 SV=1)	559380
ENSDARG00000060846	cabp7b	calcium binding protein 7b [Source:ZFIN;Acc:ZDB-GENE-060526-366]	642	3.30654	1.72532	0.385254	0.660565	no	up	1.09391	0.129494	0.949728	1	no	up	0.334384	-1.58042	0.243603	0.32439	no	down	XP_683885.1(calcium-binding protein 7 [Danio rerio])	GO:0046872(molecular_function:metal ion binding); GO:0016021(cellular_component:integral component of membrane); GO:0016020(cellular_component:membrane); GO:0005509(molecular_function:calcium ion binding)	K23849	CABP7_8, CALN2_1		COG5126(D:Cell cycle control, cell division, chromosome partitioning); COG5126(T:Signal transduction mechanisms); COG5126(Z:Cytoskeleton)	COG5126(Calcium-binding protein); COG5126(Calcium-binding protein); COG5126(Calcium-binding protein)	PF00036.34(EF-hand_1:EF hand); PF13405.8(EF-hand_6:EF-hand domain); PF13499.8(EF-hand_7:EF-hand domain pair); PF13833.8(EF-hand_8:EF-hand domain pair); PF13202.8(EF-hand_5:EF hand); PF14658.8(EF-hand_9:EF-hand domain); PF12763.9(EF-hand_4:Cytoskeletal-regulatory complex EF hand)	sp|Q86V35|CABP7_HUMAN(Calcium-binding protein 7 OS=Homo sapiens OX=9606 GN=CABP7 PE=1 SV=1)	556082
ENSDARG00000075533	zbtb24	zinc finger and BTB domain containing 24 [Source:NCBI gene;Acc:553955]	2088	1.7485	0.806121	0.230168	0.50522	no	up	1.86337	0.897918	0.0845132	0.131308	no	up	1.09874	0.135849	0.773608	0.820663	no	up	NP_001018866.2(zinc finger and BTB domain-containing protein 24 [Danio rerio])	GO:0001227(molecular_function:transcriptional repressor activity, RNA polymerase II transcription regulatory region sequence-specific binding); GO:0003700(molecular_function:transcription factor activity, sequence-specific DNA binding); GO:0005654(cellular_component:nucleoplasm); GO:0006355(biological_process:regulation of transcription, DNA-templated); GO:0006357(biological_process:regulation of…	K10503	ZBTB24, BIF1		COG5048(S:Function unknown)	COG5048(Zinc finger protein)	PF13465.8(zf-H2C2_2:Zinc-finger double domain); PF00096.28(zf-C2H2:Zinc finger, C2H2 type); PF13894.8(zf-C2H2_4:C2H2-type zinc finger); PF00651.33(BTB:BTB/POZ domain); PF12171.10(zf-C2H2_jaz:Zinc-finger double-stranded RNA-binding); PF12874.9(zf-met:Zinc-finger of C2H2 type); PF13912.8(zf-C2H2_6:C2H2-type zinc finger)	sp|Q52KB5|ZBT24_DANRE(Zinc finger and BTB domain-containing protein 24 OS=Danio rerio OX=7955 GN=zbtb24 PE=2 SV=1)	553955
ENSDARG00000115210	BX649394.13		107	1	0	1	1	no test	no test	1	0	1	1	no test	no test	1	0	1	1	no test	no test	KAF4103704.1(hypothetical protein G5714_014691 [Onychostoma macrolepis])	GO:0030621(molecular_function:U4 snRNA binding); GO:0000353(biological_process:formation of quadruple SL/U4/U5/U6 snRNP); GO:0046540(cellular_component:U4/U6 x U5 tri-snRNP complex); GO:0000244(biological_process:spliceosomal tri-snRNP complex assembly); GO:0005688(cellular_component:U6 snRNP)	K05692	ACTB_G1	map05164(Influenza A); map04390(Hippo signaling pathway); map04391(Hippo signaling pathway - fly); map04015(Rap1 signaling pathway); map04210(Apoptosis); map05135(Yersinia infection); map04810(Regulation of actin cytoskeleton); map04921(Oxytocin signaling pathway); map05131(Shigellosis); map05130(Pathogenic Escherichia coli infection); map05014(Amyotrophic lateral sclerosis); map05132(Salmonella …
ENSDARG00000037593	prickle2b	prickle homolog 2b [Source:ZFIN;Acc:ZDB-GENE-030724-6]	6253	1.09639	0.132767	0.563573	0.791301	no	up	1.07512	0.104501	0.669534	0.737798	no	up	1.01054	0.0151257	0.938294	0.952904	no	up	XP_043108587.1(prickle-like protein 2b isoform X2 [Puntigrus tetrazona])	GO:0032402(biological_process:melanosome transport); GO:0003407(biological_process:neural retina development); GO:0008270(molecular_function:zinc ion binding); GO:0060271(biological_process:cilium assembly); GO:0070121(biological_process:Kupffer's vesicle development)	K04511	PRICKLE	map04310(Wnt signaling pathway)	ENOG410XP0W(S:Function unknown)	ENOG410XP0W(Prickle homolog)	PF06297.16(PET:PET Domain); PF00412.24(LIM:LIM domain)	sp|Q7Z3G6|PRIC2_HUMAN(Prickle-like protein 2 OS=Homo sapiens OX=9606 GN=PRICKLE2 PE=1 SV=2)	368250
ENSDARG00000076659	cdca7b	cell division cycle associated 7b [Source:ZFIN;Acc:ZDB-GENE-030131-607]	1760	1.42637	0.512344	0.0614261	0.230805	no	up	2.54245	1.34622	5.19e-10	4.11e-09	yes	up	1.84099	0.880485	2.34e-06	8.05e-06	no	up	XP_002665508.2(cell division cycle-associated 7-like protein [Danio rerio])	GO:0008284(biological_process:positive regulation of cell proliferation); GO:0005737(cellular_component:cytoplasm); GO:0005634(cellular_component:nucleus); GO:0006355(biological_process:regulation of transcription, DNA-templated); GO:0046872(molecular_function:metal ion binding); GO:0051301(biological_process:cell division)	K23408	CDCA7, CDCA7L, JPO1		ENOG410XQV7(D:Cell cycle control, cell division, chromosome partitioning)	ENOG410XQV7(Cell division cycle associated 7-like)	PF10497.11(zf-4CXXC_R1:Zinc-finger domain of monoamine-oxidase A repressor R1)	sp|Q922M5|CDA7L_MOUSE(Cell division cycle-associated 7-like protein OS=Mus musculus OX=10090 GN=Cdca7l PE=1 SV=1)	572007
ENSDARG00000031150	gba3	glucosidase, beta, acid 3 (gene/pseudogene) [Source:ZFIN;Acc:ZDB-GENE-050522-351]	1288	0.846066	-0.241157	0.903304	0.964418	no	down	3.0505	1.60905	0.111723	0.166644	no	up	3.73395	1.9007	0.0853389	0.133018	no	up	NP_001018529.1(cytosolic beta-glucosidase [Danio rerio])	GO:0017042(molecular_function:glycosylceramidase activity); GO:0005829(cellular_component:cytosol); GO:0008422(molecular_function:beta-glucosidase activity); GO:0004565(molecular_function:beta-galactosidase activity); GO:0004553(molecular_function:hydrolase activity, hydrolyzing O-glycosyl compounds); GO:0005975(biological_process:carbohydrate metabolic process); GO:0046477(biological_process:gly…	K05350	bglB	map00500(Starch and sucrose metabolism)	COG2723(G:Carbohydrate transport and metabolism)	COG2723(beta-glucosidase)	PF00232.20(Glyco_hydro_1:Glycosyl hydrolase family 1)	sp|Q5RF65|GBA3_PONAB(Cytosolic beta-glucosidase OS=Pongo abelii OX=9601 GN=GBA3 PE=2 SV=1)	553722
ENSDARG00000037980	elob	elongin B [Source:ZFIN;Acc:ZDB-GENE-020415-1]	1756	0.89241	-0.164221	0.457766	0.719167	no	down	1.21801	0.284523	0.198887	0.273112	no	up	1.4069	0.492521	3.55e-06	1.2e-05	no	up	XP_043084800.1(elongin-B [Puntigrus tetrazona])	GO:0003676(molecular_function:nucleic acid binding); GO:0030891(cellular_component:VCB complex); GO:0070449(cellular_component:elongin complex); GO:0005515(molecular_function:protein binding); GO:0006368(biological_process:transcription elongation from RNA polymerase II promoter); GO:0003746(molecular_function:translation elongation factor activity)	K03873	ELOB, TCEB2	map04066(HIF-1 signaling pathway); map05170(Human immunodeficiency virus 1 infection); map05211(Renal cell carcinoma); map04120(Ubiquitin mediated proteolysis); map05200(Pathways in cancer)	ENOG4111UGJ(K:Transcription)	ENOG4111UGJ(Transcription elongation factor B (SIII), polypeptide 2 (18kDa, elongin B))	PF00240.25(ubiquitin:Ubiquitin family)	sp|P62869|ELOB_MOUSE(Elongin-B OS=Mus musculus OX=10090 GN=Elob PE=1 SV=1)	192341
ENSDARG00000044417	disp1	dispatched homolog 1 (Drosophila) [Source:NCBI gene;Acc:619201]	4623	1.48033	0.565919	0.204581	0.473395	no	up	3.70351	1.88889	2.12e-10	1.77e-09	yes	up	2.58332	1.36923	1.19e-07	4.76e-07	yes	up	XP_017208012.1(protein dispatched homolog 1 isoform X1 [Danio rerio])	GO:0009887(biological_process:animal organ morphogenesis); GO:0048701(biological_process:embryonic cranial skeleton morphogenesis); GO:0009952(biological_process:anterior/posterior pattern specification); GO:0007224(biological_process:smoothened signaling pathway); GO:0008015(biological_process:blood circulation); GO:0016021(cellular_component:integral component of membrane); GO:0016020(cellular_…	K24680	DISP1	map04341(Hedgehog signaling pathway - fly); map04340(Hedgehog signaling pathway)	ENOG410XT7M(S:Function unknown)	ENOG410XT7M(dispatched homolog)	PF02460.20(Patched:Patched family); PF03176.17(MMPL:MMPL family); PF12349.10(Sterol-sensing:Sterol-sensing domain of SREBP cleavage-activation)	sp|Q6R5J2|DISP1_DANRE(Protein dispatched homolog 1 OS=Danio rerio OX=7955 GN=disp1 PE=2 SV=1)	619201
ENSDARG00000045087	cdk5r1b	cyclin-dependent kinase 5, regulatory subunit 1b (p35) [Source:ZFIN;Acc:ZDB-GENE-040718-220]	1385	0.669091	-0.579726	0.463832	0.723728	no	down	7.48567	2.90413	1.15e-05	4.42e-05	yes	up	11.491	3.52244	3.43e-38	1.02e-36	yes	up	NP_001002515.2(cyclin-dependent kinase 5 activator 1b [Danio rerio])	GO:0061575(molecular_function:cyclin-dependent protein serine/threonine kinase activator activity); GO:0035881(biological_process:amacrine cell differentiation); GO:0016301(molecular_function:kinase activity); GO:0060059(biological_process:embryonic retina morphogenesis in camera-type eye); GO:0010842(biological_process:retina layer formation); GO:0060041(biological_process:retina development in …	K11716	CDK5R1	map05010(Alzheimer disease); map05030(Cocaine addiction); map05022(Pathways of neurodegeneration - multiple diseases)	ENOG410YFUI(T:Signal transduction mechanisms)	ENOG410YFUI(Cyclin-dependent kinase 5 regulatory subunit)	PF03261.17(CDK5_activator:Cyclin-dependent kinase 5 activator protein)	sp|Q28199|CD5R1_BOVIN(Cyclin-dependent kinase 5 activator 1 OS=Bos taurus OX=9913 GN=CDK5R1 PE=1 SV=1)	436788
ENSDARG00000040838	dcun1d2a	DCN1, defective in cullin neddylation 1, domain containing 2a [Source:ZFIN;Acc:ZDB-GENE-020416-2]	910	0.709361	-0.495409	0.0855605	0.282244	no	down	0.634197	-0.656996	0.00788129	0.0164614	no	down	0.922911	-0.115736	0.659802	0.723732	no	down	XP_018929115.1(DCN1-like protein 2 isoform X1 [Cyprinus carpio])	GO:0005515(molecular_function:protein binding)	K17822	DCUN1D1_2		ENOG410XTIJ(S:Function unknown)	ENOG410XTIJ(DCN1, defective in cullin neddylation 1, domain containing)	PF03556.17(Cullin_binding:Cullin binding); PF14555.8(UBA_4:UBA-like domain)	sp|Q8BZJ7|DCNL2_MOUSE(DCN1-like protein 2 OS=Mus musculus OX=10090 GN=Dcun1d2 PE=1 SV=3)	192303
ENSDARG00000071494	fshr	follicle stimulating hormone receptor [Source:ZFIN;Acc:ZDB-GENE-020423-5]	2543	1	0	1	1	no test	no test	1	0	1	1	no test	no test	1	0	1	1	no test	no test	NP_001001812.1(follicle-stimulating hormone receptor precursor [Danio rerio])	GO:0009755(biological_process:hormone-mediated signaling pathway); GO:0008528(molecular_function:G-protein coupled peptide receptor activity); GO:0004930(molecular_function:G-protein coupled receptor activity); GO:0001541(biological_process:ovarian follicle development); GO:0016500(molecular_function:protein-hormone receptor activity); GO:0016021(cellular_component:integral component of membrane)…	K04247	FSHR	map04024(cAMP signaling pathway); map04080(Neuroactive ligand-receptor interaction); map04913(Ovarian steroidogenesis)	ENOG410XR1T(S:Function unknown)	ENOG410XR1T(Receptor)	PF00001.23(7tm_1:7 transmembrane receptor (rhodopsin family)); PF13855.8(LRR_8:Leucine rich repeat); PF13306.8(LRR_5:BspA type Leucine rich repeat region (6 copies))	sp|Q7ZTV5|FSHR_CAIMO(Follicle-stimulating hormone receptor OS=Cairina moschata OX=8855 GN=FSHR PE=2 SV=1)	195820
ENSDARG00000044420	dnajc19	DnaJ (Hsp40) homolog, subfamily C, member 19 [Source:NCBI gene;Acc:393734]	954	0.787165	-0.345263	0.333805	0.61419	no	down	0.9523	-0.0705122	0.818501	0.861035	no	down	1.24892	0.320684	0.220259	0.298457	no	up	AAI50462.1(DnaJ (Hsp40) homolog, subfamily C, member 19 [Danio rerio])	GO:0016021(cellular_component:integral component of membrane); GO:0001405(cellular_component:presequence translocase-associated import motor); GO:0030150(biological_process:protein import into mitochondrial matrix); GO:0099617(cellular_component:matrix side of mitochondrial inner membrane); GO:0098800(cellular_component:inner mitochondrial membrane protein complex); GO:1900208(biological_process:…	K09539	DNAJC19		COG2214(O:Posttranslational modification, protein turnover, chaperones)	COG2214(DNAj domain protein)	PF00226.33(DnaJ:DnaJ domain); PF03656.15(Pam16:Pam16)	sp|Q6PBT7|TIM14_DANRE(Mitochondrial import inner membrane translocase subunit TIM14 OS=Danio rerio OX=7955 GN=dnajc19 PE=3 SV=1)	393734
ENSDARG00000017425	crocc2	ciliary rootlet coiled-coil, rootletin family member 2 [Source:ZFIN;Acc:ZDB-GENE-131121-625]	7094	1.74233	0.801019	0.132695	0.367883	no	up	1.69657	0.762617	0.106647	0.160249	no	up	1.00924	0.0132653	0.965901	0.973831	no	up	XP_009300702.1(rootletin isoform X1 [Danio rerio])	GO:0097546(cellular_component:ciliary base)	K16469	CROCC		ENOG410XPG3(S:Function unknown)	ENOG410XPG3(Ciliary rootlet coiled-coil, rootletin)	PF15035.8(Rootletin:Ciliary rootlet component, centrosome cohesion)	sp|F6XLV1|CRCC2_MOUSE(Ciliary rootlet coiled-coil protein 2 OS=Mus musculus OX=10090 GN=Crocc2 PE=3 SV=2)	101885282
ENSDARG00000027582	angptl7	angiopoietin-like 7 [Source:ZFIN;Acc:ZDB-GENE-041010-175]	1626	1.14853	0.199792	0.748697	0.896397	no	up	9.09849	3.18563	1.29e-21	4.3e-20	yes	up	8.16716	3.02984	3.64e-20	4.18e-19	yes	up	NP_001006073.1(angiopoietin-related protein 7 precursor [Danio rerio])	GO:0005102(molecular_function:receptor binding); GO:0001525(biological_process:angiogenesis); GO:0005615(cellular_component:extracellular space); GO:0062023(cellular_component:collagen-containing extracellular matrix)	K25358	ANGPTL7		ENOG410ZYS4(S:Function unknown)	ENOG410ZYS4(fibrinogen)	PF00147.20(Fibrinogen_C:Fibrinogen beta and gamma chains, C-terminal globular domain)	sp|O43827|ANGL7_HUMAN(Angiopoietin-related protein 7 OS=Homo sapiens OX=9606 GN=ANGPTL7 PE=1 SV=1)	450053
ENSDARG00000018105	casq1b	calsequestrin 1b [Source:ZFIN;Acc:ZDB-GENE-060929-1070]	2481	1.46674	0.552613	0.0946768	0.300929	no	up	3.12695	1.64476	7.2e-09	4.79e-08	yes	up	2.20669	1.14188	1.15e-06	4.12e-06	yes	up	XP_005166685.1(calsequestrin-1 isoform X1 [Danio rerio])	GO:0016787(molecular_function:hydrolase activity); GO:0014809(biological_process:regulation of skeletal muscle contraction by regulation of release of sequestered calcium ion); GO:0005509(molecular_function:calcium ion binding); GO:0003676(molecular_function:nucleic acid binding); GO:0051279(biological_process:regulation of release of sequestered calcium ion into cytosol); GO:0030018(cellular_com…	K23468	CASQ1	map04020(Calcium signaling pathway)	ENOG4111R2M(O:Posttranslational modification, protein turnover, chaperones)	ENOG4111R2M(Calsequestrin is a high-capacity, moderate affinity, calcium-binding protein and thus acts as an internal calcium store in muscle. The release of calcium bound to calsequestrin through a calcium release channel triggers muscle contraction (By similarity))	PF01216.19(Calsequestrin:Calsequestrin); PF13848.8(Thioredoxin_6:Thioredoxin-like domain)	sp|P19633|CASQ1_RAT(Calsequestrin-1 OS=Rattus norvegicus OX=10116 GN=Casq1 PE=1 SV=2)	767757
ENSDARG00000054929	zgc:110540	zgc:110540 [Source:ZFIN;Acc:ZDB-GENE-050327-77]	1584	0.863759	-0.2113	0.495324	0.746264	no	down	1.15241	0.20466	0.531453	0.614965	no	up	1.37916	0.463794	0.0113438	0.0219154	no	up	AAH95077.1(Zgc:110540 protein [Danio rerio])	GO:0005737(cellular_component:cytoplasm); GO:0006139(biological_process:nucleobase-containing compound metabolic process); GO:0009157(biological_process:deoxyribonucleoside monophosphate biosynthetic process); GO:0016310(biological_process:phosphorylation); GO:0019136(molecular_function:deoxynucleoside kinase activity); GO:0016301(molecular_function:kinase activity); GO:0004137(molecular_function…	K00893	DCK	map00240(Pyrimidine metabolism); map01232(Nucleotide metabolism); map00230(Purine metabolism)	COG1428(F:Nucleotide transport and metabolism)	COG1428(Deoxynucleoside kinase)	PF01712.21(dNK:Deoxynucleoside kinase); PF13238.8(AAA_18:AAA domain); PF13671.8(AAA_33:AAA domain); PF02223.19(Thymidylate_kin:Thymidylate kinase)	sp|Q6DD33|DCK2_XENLA(Deoxycytidine kinase 2 OS=Xenopus laevis OX=8355 GN=dck.2 PE=1 SV=1)	541538
ENSDARG00000008487	dmd	dystrophin [Source:ZFIN;Acc:ZDB-GENE-010426-1]	11030	1.13654	0.184645	0.369933	0.646895	no	up	0.85704	-0.222566	0.193151	0.266206	no	down	0.778441	-0.361341	0.0245531	0.0440411	no	down	NP_001313616.1(dystrophin isoform 1 [Danio rerio])	GO:0048666(biological_process:neuron development); GO:0055001(biological_process:muscle cell development); GO:0030036(biological_process:actin cytoskeleton organization); GO:0071944(cellular_component:cell periphery); GO:0008270(molecular_function:zinc ion binding); GO:0030054(cellular_component:cell junction); GO:0005737(cellular_component:cytoplasm); GO:0007517(biological_process:muscle organ d…				COG5069(Z:Cytoskeleton); ENOG410XQUI(Z:Cytoskeleton)	COG5069(Microtubule associated monoxygenase, calponin and LIM domain containing); ENOG410XQUI(dystrophin related protein 2)	PF00435.23(Spectrin:Spectrin repeat); PF00307.33(CH:Calponin homology (CH) domain); PF09069.13(EF-hand_3:EF-hand); PF09068.13(EF-hand_2:EF hand); PF00569.19(ZZ:Zinc finger, ZZ type); PF00397.28(WW:WW domain)	sp|P11533|DMD_CHICK(Dystrophin OS=Gallus gallus OX=9031 GN=DMD PE=2 SV=1)	83773
ENSDARG00000076571	sp5a	Sp5 transcription factor a [Source:ZFIN;Acc:ZDB-GENE-030430-2]	3084	0.283834	-1.81688	1.1e-05	0.000261006	yes	down	0.188762	-2.40536	2.05e-19	5.36e-18	yes	down	0.686888	-0.541852	0.235245	0.315478	no	down	NP_851304.2(transcription factor Sp5a [Danio rerio])	GO:0000978(molecular_function:RNA polymerase II core promoter proximal region sequence-specific DNA binding); GO:0006357(biological_process:regulation of transcription from RNA polymerase II promoter); GO:0048332(biological_process:mesoderm morphogenesis); GO:0000981(molecular_function:RNA polymerase II transcription factor activity, sequence-specific DNA binding)	K09195	SP5		COG5048(S:Function unknown)	COG5048(Zinc finger protein)	PF00096.28(zf-C2H2:Zinc finger, C2H2 type); PF13465.8(zf-H2C2_2:Zinc-finger double domain); PF13894.8(zf-C2H2_4:C2H2-type zinc finger)	sp|Q6BEB4|SP5_HUMAN(Transcription factor Sp5 OS=Homo sapiens OX=9606 GN=SP5 PE=2 SV=1)	353154
ENSDARG00000075253	pik3cb	phosphatidylinositol-4,5-bisphosphate 3-kinase, catalytic subunit beta [Source:ZFIN;Acc:ZDB-GENE-030131-1904]	5316	1.01502	0.021506	0.937677	0.97795	no	up	0.698425	-0.517823	0.0240248	0.0439615	no	down	0.711659	-0.490742	0.0218021	0.0395574	no	down	XP_005157523.1(phosphatidylinositol 4,5-bisphosphate 3-kinase catalytic subunit beta isoform [Danio rerio])	GO:0046934(molecular_function:phosphatidylinositol-4,5-bisphosphate 3-kinase activity); GO:0005737(cellular_component:cytoplasm); GO:0016020(cellular_component:membrane); GO:0005942(cellular_component:phosphatidylinositol 3-kinase complex); GO:0052742(molecular_function:phosphatidylinositol kinase activity); GO:0016303(molecular_function:1-phosphatidylinositol-3-kinase activity); GO:0016310(biolo…	K00922	PIK3CA_B_D	map04620(Toll-like receptor signaling pathway); map04625(C-type lectin receptor signaling pathway); map04929(GnRH secretion); map04550(Signaling pathways regulating pluripotency of stem cells); map04722(Neurotrophin signaling pathway); map04630(JAK-STAT signaling pathway); map05230(Central carbon metabolism in cancer); map05231(Choline metabolism in cancer); map05235(PD-L1 expression and PD-1 che…	COG5032(B:Chromatin structure and dynamics); COG5032(D:Cell cycle control, cell division, chromosome partitioning); COG5032(L:Replication, recombination and repair); COG5032(T:Signal transduction mechanisms); COG5032(U:Intracellular trafficking, secretion, and vesicular transport)	COG5032(phosphatidylinositol kinase activity); COG5032(phosphatidylinositol kinase activity); COG5032(phosphatidylinositol kinase activity); COG5032(phosphatidylinositol kinase activity); COG5032(phosphatidylinositol kinase activity)	PF00613.22(PI3Ka:Phosphoinositide 3-kinase family, accessory domain (PIK domain)); PF00454.29(PI3_PI4_kinase:Phosphatidylinositol 3- and 4-kinase); PF02192.18(PI3K_p85B:PI3-kinase family, p85-binding domain); PF00794.20(PI3K_rbd:PI3-kinase family, ras-binding domain); PF00792.26(PI3K_C2:Phosphoinositide 3-kinase C2); PF05773.24(RWD:RWD domain)	sp|P42338|PK3CB_HUMAN(Phosphatidylinositol 4,5-bisphosphate 3-kinase catalytic subunit beta isoform OS=Homo sapiens OX=9606 GN=PIK3CB PE=1 SV=1)	100002263
ENSDARG00000008075	illr4	immune-related, lectin-like receptor 4 [Source:ZFIN;Acc:ZDB-GENE-050311-5]	986	2.30483	1.20466	0.0789335	0.269094	no	up	0.0266162	-5.23155	2.05e-06	9.02e-06	yes	down	0.0117625	-6.40966	3.55e-19	3.79e-18	yes	down	NP_001035129.1(immune-related, lectin-like receptor 4 [Danio rerio])	GO:0009897(cellular_component:external side of plasma membrane); GO:0016021(cellular_component:integral component of membrane); GO:0016020(cellular_component:membrane); GO:0030246(molecular_function:carbohydrate binding)	K10064	ASGR2	map04918(Thyroid hormone synthesis)	ENOG411018J(S:Function unknown); ENOG410XPJ1(S:Function unknown); ENOG410YTFW(U:Intracellular trafficking, secretion, and vesicular transport)	ENOG411018J(c-type lectin domain family); ENOG410XPJ1(c-type lectin domain family); ENOG410YTFW(C-type lectin domain family 4 member E)	PF00059.23(Lectin_C:Lectin C-type domain)	sp|Q9ULY5|CLC4E_HUMAN(C-type lectin domain family 4 member E OS=Homo sapiens OX=9606 GN=CLEC4E PE=1 SV=1)	559737
ENSDARG00000041314	ndufb9	NADH:ubiquinone oxidoreductase subunit B9 [Source:ZFIN;Acc:ZDB-GENE-030131-8364]	637	0.926864	-0.10957	0.642973	0.836998	no	down	1.13233	0.17929	0.579847	0.658441	no	up	1.25869	0.331928	0.19416	0.268674	no	up	NP_001017880.1(NADH dehydrogenase [ubiquinone] 1 beta subcomplex subunit 9 [Danio rerio])	GO:0016020(cellular_component:membrane); GO:0005739(cellular_component:mitochondrion); GO:0006120(biological_process:mitochondrial electron transport, NADH to ubiquinone); GO:0005743(cellular_component:mitochondrial inner membrane); GO:0005747(cellular_component:mitochondrial respiratory chain complex I); GO:0070469(cellular_component:respiratory chain)	K03965	NDUFB9	map04714(Thermogenesis); map04723(Retrograde endocannabinoid signaling); map04932(Non-alcoholic fatty liver disease); map05208(Chemical carcinogenesis - reactive oxygen species); map05012(Parkinson disease); map05010(Alzheimer disease); map05016(Huntington disease); map05014(Amyotrophic lateral sclerosis); map05415(Diabetic cardiomyopathy); map00190(Oxidative phosphorylation); map05022(Pathways o…	ENOG4111PES(C:Energy production and conversion)	ENOG4111PES(NADH dehydrogenase (ubiquinone) 1 beta subcomplex)	PF05347.17(Complex1_LYR:Complex 1 protein (LYR family))	sp|Q02369|NDUB9_BOVIN(NADH dehydrogenase [ubiquinone] 1 beta subcomplex subunit 9 OS=Bos taurus OX=9913 GN=NDUFB9 PE=1 SV=2)	573021
ENSDARG00000059255	evx2	even-skipped homeobox 2 [Source:ZFIN;Acc:ZDB-GENE-980526-215]	3314	0.862402	-0.213568	0.360161	0.637175	no	down	0.531053	-0.913073	1.34e-05	5.08e-05	no	down	0.636037	-0.652817	0.000617641	0.0015014	no	down	NP_571307.2(homeobox even-skipped homolog protein 2 [Danio rerio])	GO:0021521(biological_process:ventral spinal cord interneuron specification); GO:0005634(cellular_component:nucleus); GO:0006355(biological_process:regulation of transcription, DNA-templated); GO:0006357(biological_process:regulation of transcription from RNA polymerase II promoter); GO:0003677(molecular_function:DNA binding); GO:0000978(molecular_function:RNA polymerase II core promoter proximal…	K09320	EVX		ENOG4111RMB(K:Transcription)	ENOG4111RMB(Even-skipped homeobox)	PF00046.31(Homeodomain:Homeodomain)	sp|Q9IA18|EVX2_HETFR(Homeobox even-skipped homolog protein 2 OS=Heterodontus francisci OX=7792 GN=EVX2 PE=3 SV=1)	30479
ENSDARG00000097726	si:ch211-149e23.4	si:ch211-149e23.4 [Source:ZFIN;Acc:ZDB-GENE-131121-606]	3419	1.96677	0.975829	0.785775	1	no	up	9.05623	3.17891	0.0360642	0.0627327	no	up	4.89108	2.29015	0.178888	0.250989	no	up	XP_001337612.2(uncharacterized protein si:ch211-149e23.4 [Danio rerio])	GO:0016020(cellular_component:membrane); GO:0007157(biological_process:heterophilic cell-cell adhesion via plasma membrane cell adhesion molecules); GO:0007156(biological_process:homophilic cell adhesion via plasma membrane adhesion molecules); GO:0016021(cellular_component:integral component of membrane); GO:0005912(cellular_component:adherens junction)				ENOG41113X4(S:Function unknown)	ENOG41113X4(-)	PF08205.14(C2-set_2:CD80-like C2-set immunoglobulin domain); PF13927.8(Ig_3:Immunoglobulin domain); PF00047.27(ig:Immunoglobulin domain); PF07686.19(V-set:Immunoglobulin V-set domain); PF07679.18(I-set:Immunoglobulin I-set domain)		797154
ENSDARG00000080895	SNORD97	small nucleolar RNA, C/D box 97 [Source:HGNC Symbol;Acc:HGNC:32760]	184	1	0	1	1	no test	no test	6.60603	2.72378	0.490788	1	no	up	5.58089	2.4805	0.530325	1	no	up		GO:0006396(biological_process:RNA processing); GO:0005730(cellular_component:nucleolus)
ENSDARG00000110453	BX957241.1		117	1	0	1	1	no test	no test	1	0	1	1	no test	no test	1	0	1	1	no test	no test		GO:0003735(molecular_function:structural constituent of ribosome); GO:0005840(cellular_component:ribosome)
ENSDARG00000116565	CT583723.2	si:dkey-33b17.1 [Source:NCBI gene;Acc:795595]	4532	1	0	1	1	no test	no test	1	0	1	1	no test	no test	1	0	1	1	no test	no test	XP_009302401.1(H-2 class II histocompatibility antigen, A-Q alpha chain [Danio rerio])	GO:0002504(biological_process:antigen processing and presentation of peptide or polysaccharide antigen via MHC class II); GO:0042613(cellular_component:MHC class II protein complex); GO:0016021(cellular_component:integral component of membrane); GO:0016020(cellular_component:membrane); GO:0019882(biological_process:antigen processing and presentation); GO:0002250(biological_process:adaptive immun…	K06752	MHC2	map05140(Leishmaniasis); map04514(Cell adhesion molecules); map05164(Influenza A); map05145(Toxoplasmosis); map05310(Asthma); map05332(Graft-versus-host disease); map04659(Th17 cell differentiation); map04658(Th1 and Th2 cell differentiation); map05168(Herpes simplex virus 1 infection); map05169(Epstein-Barr virus infection); map04940(Type I diabetes mellitus); map04145(Phagosome); map04640(Hemat…	ENOG410YHX9(U:Intracellular trafficking, secretion, and vesicular transport); ENOG4111C4S(U:Intracellular trafficking, secretion, and vesicular transport)	ENOG410YHX9(Major histocompatibility complex class II); ENOG4111C4S(major histocompatibility complex, class II, DO alpha)	PF07654.17(C1-set:Immunoglobulin C1-set domain); PF00993.22(MHC_II_alpha:Class II histocompatibility antigen, alpha domain); PF13927.8(Ig_3:Immunoglobulin domain)	sp|P20036|DPA1_HUMAN(HLA class II histocompatibility antigen, DP alpha 1 chain OS=Homo sapiens OX=9606 GN=HLA-DPA1 PE=1 SV=1)	795595
ENSDARG00000018069	rdh12	retinol dehydrogenase 12 [Source:ZFIN;Acc:ZDB-GENE-040718-9]	1422	0.760171	-0.395605	0.268892	0.549522	no	down	0.506279	-0.981996	0.00147906	0.00366248	no	down	0.686271	-0.543149	0.086769	0.134918	no	down	NP_001002325.1(retinol dehydrogenase 12 [Danio rerio])	GO:0016021(cellular_component:integral component of membrane); GO:0016491(molecular_function:oxidoreductase activity)	K11153	RDH12	map00830(Retinol metabolism); map01240(Biosynthesis of cofactors)	COG1028(S:Function unknown)	COG1028(Dehydrogenase reductase)	PF00106.27(adh_short:short chain dehydrogenase); PF13561.8(adh_short_C2:Enoyl-(Acyl carrier protein) reductase); PF08659.12(KR:KR domain)	sp|Q8TC12|RDH11_HUMAN(Retinol dehydrogenase 11 OS=Homo sapiens OX=9606 GN=RDH11 PE=1 SV=2)	436597
ENSDARG00000113996	BX649394.11		107	1	0	1	1	no test	no test	1	0	1	1	no test	no test	1	0	1	1	no test	no test	KAF4103704.1(hypothetical protein G5714_014691 [Onychostoma macrolepis])	GO:0030621(molecular_function:U4 snRNA binding); GO:0000353(biological_process:formation of quadruple SL/U4/U5/U6 snRNP); GO:0046540(cellular_component:U4/U6 x U5 tri-snRNP complex); GO:0000244(biological_process:spliceosomal tri-snRNP complex assembly); GO:0005688(cellular_component:U6 snRNP)	K05692	ACTB_G1	map05164(Influenza A); map04390(Hippo signaling pathway); map04391(Hippo signaling pathway - fly); map04015(Rap1 signaling pathway); map04210(Apoptosis); map05135(Yersinia infection); map04810(Regulation of actin cytoskeleton); map04921(Oxytocin signaling pathway); map05131(Shigellosis); map05130(Pathogenic Escherichia coli infection); map05014(Amyotrophic lateral sclerosis); map05132(Salmonella …
ENSDARG00000071375	celf5a	cugbp, Elav-like family member 5a [Source:ZFIN;Acc:ZDB-GENE-050208-746]	1699	1.41648	0.50231	0.242647	0.520998	no	up	2.87614	1.52413	6.79e-06	2.73e-05	yes	up	2.10265	1.07221	0.000116274	0.00031801	yes	up	XP_042605174.1(CUGBP Elav-like family member 5a isoform X9 [Cyprinus carpio])	GO:0005737(cellular_component:cytoplasm); GO:0000381(biological_process:regulation of alternative mRNA splicing, via spliceosome); GO:0005634(cellular_component:nucleus); GO:1990904(cellular_component:ribonucleoprotein complex); GO:0006376(biological_process:mRNA splice site selection); GO:0003723(molecular_function:RNA binding); GO:0003676(molecular_function:nucleic acid binding); GO:0003729(mol…	K13207	CUGBP, BRUNOL, CELF		ENOG410XNTW(S:Function unknown)	ENOG410XNTW(CUGBP, Elav-like family member)	PF00076.24(RRM_1:RNA recognition motif. (a.k.a. RRM, RBD, or RNP domain))	sp|Q8N6W0|CELF5_HUMAN(CUGBP Elav-like family member 5 OS=Homo sapiens OX=9606 GN=CELF5 PE=1 SV=1)	568052
ENSDARG00000012275	katnal2	katanin p60 subunit A-like 2 [Source:ZFIN;Acc:ZDB-GENE-051113-156]	1418	2.25762	1.1748	0.136382	0.373786	no	up	0.425313	-1.2334	0.0881782	0.136205	no	down	0.194382	-2.36303	0.00247631	0.00545288	yes	down	NP_001032491.1(katanin p60 ATPase-containing subunit A-like 2 [Danio rerio])	GO:0005737(cellular_component:cytoplasm); GO:0016853(molecular_function:isomerase activity); GO:0008017(molecular_function:microtubule binding); GO:0008568(molecular_function:microtubule-severing ATPase activity); GO:0031122(biological_process:cytoplasmic microtubule organization); GO:0005515(molecular_function:protein binding); GO:0016887(molecular_function:ATPase activity); GO:0000922(cellular_…	K07767	KATNA1		ENOG410XPN7(O:Posttranslational modification, protein turnover, chaperones)	ENOG410XPN7(katanin p60)	PF00004.31(AAA:ATPase family associated with various cellular activities (AAA)); PF08513.13(LisH:LisH); PF05496.14(RuvB_N:Holliday junction DNA helicase RuvB P-loop domain); PF07728.16(AAA_5:AAA domain (dynein-related subfamily)); PF06068.15(TIP49:TIP49 P-loop domain); PF13191.8(AAA_16:AAA ATPase domain)	sp|A0JMA9|KATL2_XENTR(Katanin p60 ATPase-containing subunit A-like 2 OS=Xenopus tropicalis OX=8364 GN=katnal2 PE=2 SV=1)	641431
ENSDARG00000090192	si:dkey-16p6.1	si:dkey-16p6.1 [Source:ZFIN;Acc:ZDB-GENE-081103-43]	3972	1.92104	0.941888	0.445139	0.710465	no	up	1.1974	0.259904	0.797405	0.843443	no	up	0.645292	-0.631977	0.563776	0.63773	no	down	XP_021331197.1(NACHT, LRR and PYD domains-containing protein 12-like [Danio rerio])	GO:0035556(biological_process:intracellular signal transduction); GO:0005515(molecular_function:protein binding)				ENOG4111H3D(S:Function unknown)	ENOG4111H3D(NACHT, LRR and PYD domains-containing protein)	PF17776.3(NLRC4_HD2:NLRC4 helical domain HD2); PF05729.14(NACHT:NACHT domain); PF14484.8(FISNA:Fish-specific NACHT associated domain); PF13516.8(LRR_6:Leucine Rich repeat); PF13765.8(PRY:SPRY-associated domain); PF17779.3(NOD2_WH:NOD2 winged helix domain); PF00622.30(SPRY:SPRY domain)	sp|Q5DU56|NLRC3_MOUSE(Protein NLRC3 OS=Mus musculus OX=10090 GN=Nlrc3 PE=1 SV=2)	108183668
ENSDARG00000056483	ssbp4	single stranded DNA binding protein 4 [Source:ZFIN;Acc:ZDB-GENE-030131-469]	5747	0.837135	-0.256468	0.129697	0.363155	no	down	0.47361	-1.07823	2.17e-09	1.57e-08	yes	down	0.583656	-0.776809	2.07e-10	1.1e-09	no	down	NP_001189441.1(single-stranded DNA-binding protein 4 [Danio rerio])	GO:0005634(cellular_component:nucleus); GO:0045944(biological_process:positive regulation of transcription from RNA polymerase II promoter); GO:0003697(molecular_function:single-stranded DNA binding); GO:0005515(molecular_function:protein binding)				ENOG410XPQX(L:Replication, recombination and repair)	ENOG410XPQX(midbrain-hindbrain boundary initiation)	PF04503.15(SSDP:Single-stranded DNA binding protein, SSDP)	sp|Q9BWW4|SSBP3_HUMAN(Single-stranded DNA-binding protein 3 OS=Homo sapiens OX=9606 GN=SSBP3 PE=1 SV=1)	321750
ENSDARG00000093786	BX255915.1		812	0.226825	-2.14035	0.592183	1	no	down	0.117748	-3.08622	0.439938	1	no	down	1	0	1	1	no test	no test
ENSDARG00000117393	CABZ01064941.1	thrombospondin-1-like [Source:NCBI gene;Acc:100535166]	5473	1.33907	0.421229	0.624443	0.826515	no	up	11.7938	3.55996	1.38e-18	3.25e-17	yes	up	9.13814	3.1919	4.89e-15	3.83e-14	yes	up	XP_003200334.3(thrombospondin-1-like, partial [Danio rerio])	GO:0005615(cellular_component:extracellular space); GO:0050840(molecular_function:extracellular matrix binding); GO:0005509(molecular_function:calcium ion binding); GO:0006954(biological_process:inflammatory response); GO:0007155(biological_process:cell adhesion); GO:0008201(molecular_function:heparin binding); GO:0016525(biological_process:negative regulation of angiogenesis)	K16857	THBS1	map05206(MicroRNAs in cancer); map05205(Proteoglycans in cancer); map05165(Human papillomavirus infection); map05144(Malaria); map04115(p53 signaling pathway); map04512(ECM-receptor interaction); map04015(Rap1 signaling pathway); map04350(TGF-beta signaling pathway); map05219(Bladder cancer); map04510(Focal adhesion); map04145(Phagosome); map04151(PI3K-Akt signaling pathway)	ENOG410XQKE(O:Posttranslational modification, protein turnover, chaperones)	ENOG410XQKE(thrombospondin)		sp|P35448|TSP1_XENLA(Thrombospondin-1 OS=Xenopus laevis OX=8355 GN=thbs1 PE=2 SV=1)	100535166
ENSDARG00000117654	BX545917.6		2434	1	0	1	1	no test	no test	6.86554	2.77937	0.481789	1	no	up	5.81567	2.53994	0.520322	1	no	up	XP_039536742.1(uncharacterized protein LOC120485133 isoform X16 [Pimephales promelas])					ENOG410XSD2(S:Function unknown)	ENOG410XSD2(G- protein-coupled receptor)
ENSDARG00000117240	CABZ01083943.1		4249	0.675103	-0.56682	0.469815	0.727561	no	down	2.91402	1.54301	0.00151655	0.00374757	yes	up	4.46995	2.16026	5.54e-06	1.83e-05	yes	up	XP_005172092.1(kinesin-like protein KIF1C isoform X2 [Danio rerio])	GO:0007018(biological_process:microtubule-based movement); GO:0008017(molecular_function:microtubule binding); GO:1990939(molecular_function:ATP-dependent microtubule motor activity); GO:0005524(molecular_function:ATP binding)	K10392	KIF1		ENOG410YBB1(S:Function unknown); COG5059(Z:Cytoskeleton)	ENOG410YBB1(-); COG5059(Kinesin family member)		sp|O43896|KIF1C_HUMAN(Kinesin-like protein KIF1C OS=Homo sapiens OX=9606 GN=KIF1C PE=1 SV=3)
ENSDARG00000117459	FO834903.1		2573	4.52992	2.17949	0.589094	1	no	up	1.22939	0.297946	0.941792	1	no	up	0.280298	-1.83497	0.649275	1	no	down	XP_042613232.1(cystatin-A-like [Cyprinus carpio])	GO:0015074(biological_process:DNA integration); GO:0003676(molecular_function:nucleic acid binding)
ENSDARG00000117306	CR354549.2		660	1	0	1	1	no test	no test	1	0	1	1	no test	no test	1	0	1	1	no test	no test
ENSDARG00000117620	BX000981.15		884	153.494	7.26204	1.73e-13	1.83e-11	yes	up	7.38205	2.88402	0.0692269	0.110307	no	up	0.0499539	-4.32326	1.3e-15	1.07e-14	yes	down	XP_016315157.1(PREDICTED: uncharacterized protein LOC107667931 [Sinocyclocheilus anshuiensis])	GO:0005179(molecular_function:hormone activity); GO:0005576(cellular_component:extracellular region); GO:0004842(molecular_function:ubiquitin-protein transferase activity); GO:0008083(molecular_function:growth factor activity)	K05500	INHA	map04060(Cytokine-cytokine receptor interaction)
ENSDARG00000117553	CR589875.4		502	1	0	1	1	no test	no test	1	0	1	1	no test	no test	1	0	1	1	no test	no test
ENSDARG00000117276	BX571675.2		2094	0.246185	-2.02219	0.613449	1	no	down	0.128744	-2.95742	0.460184	1	no	down	1	0	1	1	no test	no test	XP_016393246.1(PREDICTED: uncharacterized protein LOC107727771 [Sinocyclocheilus rhinocerous])	GO:0016021(cellular_component:integral component of membrane); GO:0016192(biological_process:vesicle-mediated transport); GO:0000139(cellular_component:Golgi membrane)
ENSDARG00000117540	CT737162.4	uncharacterized LOC100535932 [Source:NCBI gene;Acc:100535932]	2154	1.40179	0.487274	0.691515	0.865068	no	up	1.06629	0.0926039	0.936292	0.952492	no	up	0.780858	-0.356867	0.627566	0.695184	no	down	XP_003201373.2(uncharacterized protein LOC100535932 isoform X1 [Danio rerio])					ENOG4111WRQ(S:Function unknown)	ENOG4111WRQ(-)			100535932
ENSDARG00000069484	dab2ipa	DAB2 interacting protein a [Source:ZFIN;Acc:ZDB-GENE-081104-516]	3443	0.739396	-0.435582	0.0762301	0.26313	no	down	1.24673	0.318147	0.167948	0.236522	no	up	1.73988	0.798991	2.09e-10	1.11e-09	no	up	XP_017212908.1(disabled homolog 2-interacting protein isoform X1 [Danio rerio])	GO:0008285(biological_process:negative regulation of cell proliferation); GO:0043547(biological_process:positive regulation of GTPase activity); GO:0038026(biological_process:reelin-mediated signaling pathway); GO:0030948(biological_process:negative regulation of vascular endothelial growth factor receptor signaling pathway); GO:0005096(molecular_function:GTPase activator activity); GO:0043065(bi…	K19901	DAB2IP, AIP1	map04210(Apoptosis); map04668(TNF signaling pathway)	ENOG410XPU1(S:Function unknown)	ENOG410XPU1(GTPase Activating protein)	PF12004.10(DUF3498:Domain of unknown function (DUF3498)); PF00616.21(RasGAP:GTPase-activator protein for Ras-like GTPase); PF00168.32(C2:C2 domain)	sp|Q5VWQ8|DAB2P_HUMAN(Disabled homolog 2-interacting protein OS=Homo sapiens OX=9606 GN=DAB2IP PE=1 SV=2)	100002454
ENSDARG00000043474	atp2b3a	ATPase plasma membrane Ca2+ transporting 3a [Source:ZFIN;Acc:ZDB-GENE-040718-174]	4671	0.972781	-0.0398136	0.829944	0.934891	no	down	0.331616	-1.59241	3.53e-16	6.29e-15	yes	down	0.351916	-1.5067	9.98e-32	2.17e-30	yes	down	XP_021333914.1(plasma membrane calcium ATPase 3a isoform X4 [Danio rerio])	GO:0016887(molecular_function:ATPase activity); GO:0051480(biological_process:regulation of cytosolic calcium ion concentration); GO:0005215(molecular_function:transporter activity); GO:0016021(cellular_component:integral component of membrane); GO:0016020(cellular_component:membrane); GO:0070588(biological_process:calcium ion transmembrane transport); GO:0006816(biological_process:calcium ion tr…	K05850	ATP2B	map04978(Mineral absorption); map04972(Pancreatic secretion); map04970(Salivary secretion); map04261(Adrenergic signaling in cardiomyocytes); map04961(Endocrine and other factor-regulated calcium reabsorption); map04024(cAMP signaling pathway); map04020(Calcium signaling pathway); map04022(cGMP-PKG signaling pathway); map04925(Aldosterone synthesis and secretion)	ENOG410XNNC(P:Inorganic ion transport and metabolism)	ENOG410XNNC(ATPase, Ca transporting, plasma membrane)	PF00689.23(Cation_ATPase_C:Cation transporting ATPase, C-terminus); PF00122.22(E1-E2_ATPase:E1-E2 ATPase); PF12424.10(ATP_Ca_trans_C:Plasma membrane calcium transporter ATPase C terminal); PF13246.8(Cation_ATPase:Cation transport ATPase (P-type)); PF00690.28(Cation_ATPase_N:Cation transporter/ATPase, N-terminus); PF00702.28(Hydrolase:haloacid dehalogenase-like hydrolase); PF08282.14(Hydrolase_3:h…	sp|Q16720|AT2B3_HUMAN(Plasma membrane calcium-transporting ATPase 3 OS=Homo sapiens OX=9606 GN=ATP2B3 PE=1 SV=3)	436745
ENSDARG00000053580	htr1fb	5-hydroxytryptamine (serotonin) receptor 1Fb [Source:ZFIN;Acc:ZDB-GENE-090312-140]	1119	0.627541	-0.672219	0.869148	1	no	down	0.324073	-1.62561	0.690345	1	no	down	1	0	1	1	no test	no test	XP_005159986.1(5-hydroxytryptamine receptor 1F [Danio rerio])	GO:0016020(cellular_component:membrane); GO:0051378(molecular_function:serotonin binding); GO:0030594(molecular_function:neurotransmitter receptor activity); GO:0016021(cellular_component:integral component of membrane); GO:0005886(cellular_component:plasma membrane); GO:0007165(biological_process:signal transduction); GO:0004930(molecular_function:G-protein coupled receptor activity); GO:0030425…	K04153	HTR1	map04024(cAMP signaling pathway); map04726(Serotonergic synapse); map04080(Neuroactive ligand-receptor interaction); map04742(Taste transduction)	ENOG410XRW9(U:Intracellular trafficking, secretion, and vesicular transport)	ENOG410XRW9(Receptor)	PF00001.23(7tm_1:7 transmembrane receptor (rhodopsin family)); PF10320.11(7TM_GPCR_Srsx:Serpentine type 7TM GPCR chemoreceptor Srsx); PF13853.8(7tm_4:Olfactory receptor); PF10323.11(7TM_GPCR_Srv:Serpentine type 7TM GPCR chemoreceptor Srv)	sp|P30939|5HT1F_HUMAN(5-hydroxytryptamine receptor 1F OS=Homo sapiens OX=9606 GN=HTR1F PE=2 SV=1)	100004819
ENSDARG00000076303	usp11	ubiquitin specific peptidase 11 [Source:ZFIN;Acc:ZDB-GENE-081104-421]	2973	0.775154	-0.367445	0.348124	0.62646	no	down	1.9824	0.98725	0.000162693	0.000499517	no	up	2.64154	1.40138	1.24e-08	5.49e-08	yes	up	XP_002663119.3(ubiquitin carboxyl-terminal hydrolase 11 [Danio rerio])	GO:0005737(cellular_component:cytoplasm); GO:0016787(molecular_function:hydrolase activity); GO:0005634(cellular_component:nucleus); GO:0008234(molecular_function:cysteine-type peptidase activity); GO:0006511(biological_process:ubiquitin-dependent protein catabolic process); GO:0006508(biological_process:proteolysis); GO:0008233(molecular_function:peptidase activity); GO:0016579(biological_proces…	K11835	USP4_11, UBP12		COG5560(O:Posttranslational modification, protein turnover, chaperones)	COG5560(ubiquitin carboxyl-terminal hydrolase)	PF00443.31(UCH:Ubiquitin carboxyl-terminal hydrolase); PF06337.14(DUSP:DUSP domain); PF14836.8(Ubiquitin_3:Ubiquitin-like domain); PF13423.8(UCH_1:Ubiquitin carboxyl-terminal hydrolase); PF14533.8(USP7_C2:Ubiquitin-specific protease C-terminal)	sp|P51784|UBP11_HUMAN(Ubiquitin carboxyl-terminal hydrolase 11 OS=Homo sapiens OX=9606 GN=USP11 PE=1 SV=3)	568334
ENSDARG00000018921	lratd1	LRAT domain containing 1 [Source:ZFIN;Acc:ZDB-GENE-040426-1247]	1944	0.995585	-0.00638419	0.981006	0.994422	no	down	0.410285	-1.2853	2.26e-06	9.85e-06	yes	down	0.424194	-1.2372	1.88e-12	1.2e-11	yes	down	KAF4099624.1(hypothetical protein G5714_019750 [Onychostoma macrolepis])	GO:0005575(cellular_component:cellular_component); GO:0008150(biological_process:biological_process); GO:0003674(molecular_function:molecular_function)	K22805	FAM84A, NSE1		ENOG4111FA5(S:Function unknown)	ENOG4111FA5(Family with sequence similarity 84, member A)	PF04970.15(LRAT:Lecithin retinol acyltransferase)	sp|Q9D650|LRAT1_MOUSE(Protein LRATD1 OS=Mus musculus OX=10090 GN=Lratd1 PE=2 SV=1)	393590
ENSDARG00000084014	AL929172.1		134	1	0	1	1	no test	no test	1	0	1	1	no test	no test	1	0	1	1	no test	no test
ENSDARG00000084019	BX119975.1		120	1	0	1	1	no test	no test	1	0	1	1	no test	no test	1	0	1	1	no test	no test
ENSDARG00000078983	fam118b	family with sequence similarity 118 member B [Source:ZFIN;Acc:ZDB-GENE-060810-6]	1515	0.585736	-0.771678	0.325726	0.606804	no	down	7.0058	2.80855	2.05e-16	3.74e-15	yes	up	12.2917	3.61961	7.08e-17	6.4e-16	yes	up	XP_001339495.3(protein FAM118B isoform X1 [Danio rerio])	GO:0015030(cellular_component:Cajal body); GO:0030576(biological_process:Cajal body organization)				ENOG410YDRZ(S:Function unknown)	ENOG410YDRZ(family with sequence similarity 118, member)	PF13289.8(SIR2_2:SIR2-like domain)	sp|Q9BPY3|F118B_HUMAN(Protein FAM118B OS=Homo sapiens OX=9606 GN=FAM118B PE=1 SV=1)	799102
ENSDARG00000096760	si:rp71-1c10.8	si:rp71-1c10.8 [Source:ZFIN;Acc:ZDB-GENE-130603-20]	625	4.52992	2.17949	0.589094	1	no	up	1.22939	0.297946	0.941792	1	no	up	0.280298	-1.83497	0.649275	1	no	down	NP_001314905.1(Galanin peptides-like precursor [Danio rerio])	GO:0005179(molecular_function:hormone activity); GO:0007218(biological_process:neuropeptide signaling pathway); GO:0005184(molecular_function:neuropeptide hormone activity); GO:0005615(cellular_component:extracellular space); GO:0030141(cellular_component:secretory granule); GO:0005576(cellular_component:extracellular region); GO:0031763(molecular_function:galanin receptor binding)	K05244	GAL	map04080(Neuroactive ligand-receptor interaction)	ENOG410YNUP(U:Intracellular trafficking, secretion, and vesicular transport)	ENOG410YNUP(galanin GMAP prepropeptide)	PF01296.20(Galanin:Galanin)	sp|E7EZ53|GALA_DANRE(Galanin peptides OS=Danio rerio OX=7955 GN=gal PE=1 SV=1)	100538216
ENSDARG00000075721	zdhhc6	zinc finger DHHC-type containing 6 [Source:ZFIN;Acc:ZDB-GENE-030131-3189]	2255	1.09275	0.127959	0.646565	0.838646	no	up	0.975231	-0.0361836	0.888427	0.916571	no	down	0.924573	-0.113141	0.533198	0.609267	no	down	NP_001191086.1(palmitoyltransferase ZDHHC6 [Danio rerio])	GO:0018230(biological_process:peptidyl-L-cysteine S-palmitoylation); GO:0140439(molecular_function:protein-cysteine S-stearoyltransferase activity); GO:0016020(cellular_component:membrane); GO:0005783(cellular_component:endoplasmic reticulum); GO:0005794(cellular_component:Golgi apparatus); GO:0016021(cellular_component:integral component of membrane); GO:0006612(biological_process:protein target…	K20031	ZDHHC6		COG5273(S:Function unknown)	COG5273(Zinc finger, DHHC-type containing)	PF01529.22(DHHC:DHHC palmitoyltransferase); PF07653.19(SH3_2:Variant SH3 domain)	sp|E7F6D7|ZDHC6_DANRE(Palmitoyltransferase ZDHHC6 OS=Danio rerio OX=7955 GN=zdhhc6 PE=2 SV=1)	324468
ENSDARG00000074270	si:ch211-214e3.5	si:ch211-214e3.5 [Source:ZFIN;Acc:ZDB-GENE-050208-19]	6896	1.15547	0.208478	0.40193	0.676603	no	up	0.945936	-0.0801854	0.666661	0.735406	no	down	0.845771	-0.241661	0.235942	0.316236	no	down	XP_001339026.1(zinc finger protein 518A [Danio rerio])	GO:0005634(cellular_component:nucleus); GO:0045944(biological_process:positive regulation of transcription from RNA polymerase II promoter); GO:0010468(biological_process:regulation of gene expression)				ENOG4111FV2(S:Function unknown)	ENOG4111FV2(Zinc finger protein 518A)		sp|Q6AHZ1|Z518A_HUMAN(Zinc finger protein 518A OS=Homo sapiens OX=9606 GN=ZNF518A PE=1 SV=2)	798582
ENSDARG00000099885	trim105	tripartite motif containing 105 [Source:ZFIN;Acc:ZDB-GENE-060810-140]	3487	1.56601	0.647096	0.355572	0.63395	no	up	1.75888	0.814656	0.22624	0.304139	no	up	1.1503	0.202016	0.609924	0.679079	no	up	XP_005157246.1(uncharacterized protein LOC100170828 isoform X1 [Danio rerio])	GO:0005737(cellular_component:cytoplasm); GO:0016567(biological_process:protein ubiquitination); GO:0046872(molecular_function:metal ion binding); GO:0061630(molecular_function:ubiquitin protein ligase activity); GO:0005515(molecular_function:protein binding)	K12034	TRIM69		ENOG410XS8V(S:Function unknown)	ENOG410XS8V(PRY)	PF00622.30(SPRY:SPRY domain); PF13765.8(PRY:SPRY-associated domain); PF00097.27(zf-C3HC4:Zinc finger, C3HC4 type (RING finger)); PF15227.8(zf-C3HC4_4:zinc finger of C3HC4-type, RING); PF13445.8(zf-RING_UBOX:RING-type zinc-finger); PF13923.8(zf-C3HC4_2:Zinc finger, C3HC4 type (RING finger)); PF13920.8(zf-C3HC4_3:Zinc finger, C3HC4 type (RING finger)); PF13639.8(zf-RING_2:Ring finger domain); PF146…	sp|Q02084|A33_PLEWA(Zinc-binding protein A33 OS=Pleurodeles waltl OX=8319 PE=1 SV=2)	100170828
ENSDARG00000098965	si:ch211-9d9.7	si:ch211-9d9.7 [Source:ZFIN;Acc:ZDB-GENE-060503-422]	818	0.0894889	-3.48215	0.339955	1	no	down	0.0892877	-3.4854	0.187261	1	no	down	1.03913	0.0553736	0.989173	1	no	up	AHH83801.1(polymeric immunoglobulin receptor-like group 2-1 transcript variant 1 [Danio rerio])	GO:0004888(molecular_function:transmembrane signaling receptor activity); GO:0005886(cellular_component:plasma membrane)				ENOG410YT8T(S:Function unknown)	ENOG410YT8T(adenosine A3 receptor)	PF07686.19(V-set:Immunoglobulin V-set domain); PF13927.8(Ig_3:Immunoglobulin domain); PF00047.27(ig:Immunoglobulin domain); PF13895.8(Ig_2:Immunoglobulin domain)	sp|P81265|PIGR_BOVIN(Polymeric immunoglobulin receptor OS=Bos taurus OX=9913 GN=PIGR PE=2 SV=1)
ENSDARG00000103764	gdnfb	glial cell derived neurotrophic factor b [Source:ZFIN;Acc:ZDB-GENE-110609-2]	495	1	0	1	1	no test	no test	1	0	1	1	no test	no test	1	0	1	1	no test	no test	XP_009299466.1(glial cell line-derived neurotrophic factor-like [Danio rerio])	GO:0005576(cellular_component:extracellular region); GO:0030971(molecular_function:receptor tyrosine kinase binding); GO:0030116(molecular_function:glial cell-derived neurotrophic factor receptor binding); GO:0008083(molecular_function:growth factor activity)	K05452	GDNF	map04020(Calcium signaling pathway)	ENOG4111AXT(A:RNA processing and modification); ENOG4111I3D(S:Function unknown)	ENOG4111AXT(glial cell derived neurotrophic factor); ENOG4111I3D(Glial cell derived neurotrophic factor)	PF00019.22(TGF_beta:Transforming growth factor beta like domain)	sp|Q98TU0|GDNF_DANRE(Glial cell line-derived neurotrophic factor OS=Danio rerio OX=7955 GN=gdnf PE=1 SV=1)	101885082
ENSDARG00000039069	slx4ip	SLX4 interacting protein [Source:NCBI gene;Acc:393383]	2681	1.29548	0.373486	0.339831	0.619309	no	up	0.554674	-0.850288	0.0307541	0.0545891	no	down	0.444047	-1.17122	2.54e-05	7.66e-05	yes	down	XP_021336217.1(protein SLX4IP isoform X1 [Danio rerio])					ENOG4111ZEV(S:Function unknown)	ENOG4111ZEV(SLX4 interacting protein)	PF15744.7(UPF0492:Uncharacterized protein family UPF0492)	sp|Q7T2B3|SLX4I_DANRE(Protein SLX4IP OS=Danio rerio OX=7955 GN=slx4ip PE=2 SV=1)	393383
ENSDARG00000039070	im:7138239	im:7138239 [Source:ZFIN;Acc:ZDB-GENE-081007-2]	1274	2.24368	1.16587	0.0172477	0.0985076	no	up	0.187302	-2.41656	0.00057	0.00155141	yes	down	0.0854986	-3.54795	6.01e-11	3.35e-10	yes	down	AAH91653.1(Im:7138239 protein, partial [Danio rerio])					ENOG410Y6G7(S:Function unknown)	ENOG410Y6G7(-)			497366
ENSDARG00000115365	CR753816.2		642	1	0	1	1	no test	no test	1	0	1	1	no test	no test	1	0	1	1	no test	no test	TWW73399.1(Transposable element [Takifugu flavidus])	GO:0015074(biological_process:DNA integration); GO:0005634(cellular_component:nucleus); GO:0006313(biological_process:transposition, DNA-mediated); GO:0003676(molecular_function:nucleic acid binding); GO:0003677(molecular_function:DNA binding)	K08114;K09228;K04613;K14799	PTPRZ;KRAB;V2R;TSR1	map05120(Epithelial cell signaling in Helicobacter pylori infection); map05168(Herpes simplex virus 1 infection)	ENOG410YCM7(S:Function unknown); ENOG41129RV(S:Function unknown)	ENOG410YCM7(-); ENOG41129RV(Transposable element tc1 transposase)	PF01498.20(HTH_Tnp_Tc3_2:Transposase)	sp|P35072|TCB1_CAEBR(Transposable element Tcb1 transposase OS=Caenorhabditis briggsae OX=6238 PE=3 SV=1)
ENSDARG00000022512	zgc:109913	zgc:109913 [Source:NCBI gene;Acc:553549]	739	1.70598	0.770605	0.690842	0.86485	no	up	0.570651	-0.809319	0.620557	0.695712	no	down	0.343986	-1.53958	0.351555	0.436844	no	down	XP_005166196.1(regulator of G-protein signaling 9-binding protein isoform X1 [Danio rerio])	GO:0009968(biological_process:negative regulation of signal transduction)	K25405	RGS9BP		ENOG410YK9U(S:Function unknown)	ENOG410YK9U(Regulator of G protein-coupled receptor (GPCR) signaling. Probably acts by regulating the activity of some 'R7' family protein (RGS6, RGS7, RGS9 and or RGS11))		sp|Q504F3|R9BP_DANRE(Regulator of G-protein signaling 9-binding protein OS=Danio rerio OX=7955 GN=rgs9bp PE=2 SV=1)	553549
ENSDARG00000074036	ky	kyphoscoliosis peptidase [Source:ZFIN;Acc:ZDB-GENE-090313-64]	1872	2.81786	1.4946	0.383507	0.658348	no	up	4.48281	2.1644	0.0351697	0.0613689	no	up	1.65434	0.726257	0.54254	0.618182	no	up	XP_001335312.4(kyphoscoliosis peptidase isoform X1 [Danio rerio])		K24456	KY		COG5279(D:Cell cycle control, cell division, chromosome partitioning)	COG5279(neuromuscular junction development)	PF01841.21(Transglut_core:Transglutaminase-like superfamily)	sp|Q8C8H8|KY_MOUSE(Kyphoscoliosis peptidase OS=Mus musculus OX=10090 GN=Ky PE=1 SV=1)	795191
ENSDARG00000056156	npdc1b	neural proliferation, differentiation and control, 1b [Source:ZFIN;Acc:ZDB-GENE-140106-58]	3891	0.864384	-0.210256	0.520508	0.763808	no	down	0.503755	-0.989206	0.00399704	0.00899145	no	down	0.599157	-0.738995	0.000277144	0.000714164	no	down	XP_684540.4(neural proliferation differentiation and control protein 1 isoform X1 [Danio rerio])	GO:0016021(cellular_component:integral component of membrane)				ENOG4111QDP(S:Function unknown)	ENOG4111QDP(neural proliferation, differentiation and control, 1)	PF06809.13(NPDC1:Neural proliferation differentiation control-1 protein (NPDC1))	sp|Q9NQX5|NPDC1_HUMAN(Neural proliferation differentiation and control protein 1 OS=Homo sapiens OX=9606 GN=NPDC1 PE=1 SV=2)	556607
ENSDARG00000040432	klf2b	Kruppel-like factor 2b [Source:ZFIN;Acc:ZDB-GENE-011109-2]	3543	0.894054	-0.161566	0.674222	0.855976	no	down	2.00173	1.00125	0.00337064	0.00771251	yes	up	2.31421	1.21052	0.000690954	0.00166555	yes	up	NP_571932.1(Krueppel-like factor 2b [Danio rerio])	GO:0042662(biological_process:negative regulation of mesodermal cell fate specification); GO:0006357(biological_process:regulation of transcription from RNA polymerase II promoter); GO:0042665(biological_process:regulation of ectodermal cell fate specification); GO:0000978(molecular_function:RNA polymerase II core promoter proximal region sequence-specific DNA binding); GO:0003223(biological_proc…	K17845	KLF2	map04068(FoxO signaling pathway); map04371(Apelin signaling pathway); map05418(Fluid shear stress and atherosclerosis)	COG5048(S:Function unknown)	COG5048(Zinc finger protein)	PF00096.28(zf-C2H2:Zinc finger, C2H2 type); PF13465.8(zf-H2C2_2:Zinc-finger double domain); PF13894.8(zf-C2H2_4:C2H2-type zinc finger)	sp|Q9Y5W3|KLF2_HUMAN(Krueppel-like factor 2 OS=Homo sapiens OX=9606 GN=KLF2 PE=1 SV=2)	117509
ENSDARG00000052334	ociad1	OCIA domain containing 1 [Source:NCBI gene;Acc:393272]	1562	0.96217	-0.0556366	0.79443	0.91843	no	down	0.861443	-0.215173	0.218067	0.295176	no	down	0.924329	-0.113521	0.468136	0.549454	no	down	Q6NYD7.1(RecName: Full=OCIA domain-containing protein 1 [Danio rerio])	GO:0005768(cellular_component:endosome)				ENOG4111R9S(S:Function unknown)	ENOG4111R9S(OCIA domain containing 1)	PF07051.13(OCIA:Ovarian carcinoma immunoreactive antigen (OCIA))	sp|Q6NYD7|OCAD1_DANRE(OCIA domain-containing protein 1 OS=Danio rerio OX=7955 GN=ociad1 PE=2 SV=1)	393272
ENSDARG00000056151	tyrp1b	tyrosinase-related protein 1b [Source:ZFIN;Acc:ZDB-GENE-040718-249]	1969	0.665544	-0.587393	0.0385904	0.170237	no	down	0.888836	-0.170011	0.563276	0.643412	no	down	1.37419	0.458579	0.00467112	0.00975569	no	up	NP_001002749.1(tyrosinase-related protein 1b precursor [Danio rerio])	GO:0043473(biological_process:pigmentation); GO:0030318(biological_process:melanocyte differentiation); GO:0097066(biological_process:response to thyroid hormone); GO:0042470(cellular_component:melanosome); GO:0031410(cellular_component:cytoplasmic vesicle); GO:0032438(biological_process:melanosome organization); GO:0016020(cellular_component:membrane); GO:0003406(biological_process:retinal pigme…	K00506	TYRP1	map00350(Tyrosine metabolism); map04916(Melanogenesis)	ENOG410XSJD(U:Intracellular trafficking, secretion, and vesicular transport)	ENOG410XSJD(Tyrosinase-related protein 1)	PF00264.22(Tyrosinase:Common central domain of tyrosinase)	sp|P55028|TYRP1_CARAU(5,6-dihydroxyindole-2-carboxylic acid oxidase OS=Carassius auratus OX=7957 GN=tyrp1 PE=2 SV=1)	437022
ENSDARG00000096499	BX324003.1		592	0.386803	-1.37033	0.479798	0.735745	no	down	0.107416	-3.21872	0.0412389	0.0704202	no	down	0.293854	-1.76683	0.536623	0.612484	no	down	CAK04113.1(novel protein, partial [Danio rerio])	GO:0046983(molecular_function:protein dimerization activity)				ENOG4110JQ6(S:Function unknown)	ENOG4110JQ6(Pfam:hATC)		sp|Q5SVZ6|ZMYM1_HUMAN(Zinc finger MYM-type protein 1 OS=Homo sapiens OX=9606 GN=ZMYM1 PE=1 SV=1)
ENSDARG00000096484	si:ch211-181p13.2	si:ch211-181p13.2 [Source:ZFIN;Acc:ZDB-GENE-030131-9054]	811	0.175395	-2.51132	0.133437	0.36877	no	down	0.536627	-0.898009	0.248637	0.328924	no	down	3.17121	1.66503	0.343206	0.428436	no	up
ENSDARG00000096496	BX571705.1		767	0.0793092	-3.65637	0.291151	1	no	down	0.623223	-0.68218	0.674588	0.741847	no	down	8.17728	3.03162	0.320622	0.406101	no	up
ENSDARG00000091832	MDFIC2	si:dkey-58f6.2 [Source:ZFIN;Acc:ZDB-GENE-131127-585]	936	0.0822525	-3.6038	0.233057	1	no	down	0.082661	-3.59665	0.0961484	1	no	down	1.03913	0.0553736	0.989173	1	no	up	NP_001315081.1(myoD family inhibitor domain-containing protein 2 [Danio rerio])					ENOG410YXUG(S:Function unknown)	ENOG410YXUG(-)	PF15316.8(MDFI:MyoD family inhibitor)	sp|A0A1B0GVS7|MDFI2_HUMAN(MyoD family inhibitor domain-containing protein 2 OS=Homo sapiens OX=9606 GN=MDFIC2 PE=2 SV=1)	107990272
ENSDARG00000059410	ccr12b.1	chemokine (C-C motif) receptor 12b, tandem duplicate 1 [Source:ZFIN;Acc:ZDB-GENE-090420-5]	1005	1	0	1	1	no test	no test	1.22939	0.297946	0.941792	1	no	up	1.03913	0.0553736	0.989173	1	no	up	XP_021325909.1(C-C chemokine receptor type 5-like [Danio rerio])	GO:0009897(cellular_component:external side of plasma membrane); GO:0004930(molecular_function:G-protein coupled receptor activity); GO:0016020(cellular_component:membrane); GO:0006935(biological_process:chemotaxis); GO:0019722(biological_process:calcium-mediated signaling); GO:0019957(molecular_function:C-C chemokine binding); GO:0016021(cellular_component:integral component of membrane); GO:000…	K04180;K04179	CCR5, CD195;CCR4, CD194	map05167(Kaposi sarcoma-associated herpesvirus infection); map05203(Viral carcinogenesis); map05145(Toxoplasmosis); map05170(Human immunodeficiency virus 1 infection); map04060(Cytokine-cytokine receptor interaction); map04061(Viral protein interaction with cytokine and cytokine receptor); map04062(Chemokine signaling pathway); map04144(Endocytosis); map03250(Viral life cycle - HIV-1); map05163(H…	ENOG410XRW9(U:Intracellular trafficking, secretion, and vesicular transport)	ENOG410XRW9(Receptor)	PF00001.23(7tm_1:7 transmembrane receptor (rhodopsin family)); PF10320.11(7TM_GPCR_Srsx:Serpentine type 7TM GPCR chemoreceptor Srsx)	sp|Q8HZT9|CCR5_SAISC(C-C chemokine receptor type 5 OS=Saimiri sciureus OX=9521 GN=CCR5 PE=2 SV=1)	792585
ENSDARG00000097274	CU929145.3		542	15.9137	3.9922	0.253617	1	no	up	1	0	1	1	no test	no test	0.0409017	-4.6117	0.161475	0.230073	no	down	NP_001299830.1(cytosolic Fe-S cluster assembly factor nubp2 isoform 2 [Danio rerio])	GO:0005737(cellular_component:cytoplasm); GO:0051539(molecular_function:4 iron, 4 sulfur cluster binding); GO:0051536(molecular_function:iron-sulfur cluster binding); GO:0016226(biological_process:iron-sulfur cluster assembly); GO:0016887(molecular_function:ATPase activity); GO:0046872(molecular_function:metal ion binding); GO:0005829(cellular_component:cytosol); GO:0005524(molecular_function:ATP…				COG0489(D:Cell cycle control, cell division, chromosome partitioning)	COG0489(ATP-binding protein)		sp|Q3B7Q7|NUBP2_DANRE(Cytosolic Fe-S cluster assembly factor nubp2 OS=Danio rerio OX=7955 GN=nubp2 PE=2 SV=1)
ENSDARG00000116247	CR388172.12		149	1	0	1	1	no test	no test	1	0	1	1	no test	no test	1	0	1	1	no test	no test	XP_039895646.1(sodium/calcium exchanger 2b isoform X2 [Simochromis diagramma])	GO:0005634(cellular_component:nucleus); GO:0046872(molecular_function:metal ion binding); GO:0005685(cellular_component:U1 snRNP); GO:0030627(molecular_function:pre-mRNA 5'-splice site binding); GO:0000395(biological_process:mRNA 5'-splice site recognition)				ENOG4111AW1(S:Function unknown)	ENOG4111AW1(-)
ENSDARG00000114599	dre-mir-430c-1	dre-mir-430c-1 [Source:miRBase;Acc:MI0001529]	73	1	0	1	1	no test	no test	1	0	1	1	no test	no test	1	0	1	1	no test	no test		GO:0035195(biological_process:gene silencing by miRNA)								100033467
ENSDARG00000112208	FP074902.4		131	1	0	1	1	no test	no test	1	0	1	1	no test	no test	1	0	1	1	no test	no test		GO:0006396(biological_process:RNA processing); GO:0005730(cellular_component:nucleolus)
ENSDARG00000075264	FAM124A	si:dkeyp-74a11.1 [Source:ZFIN;Acc:ZDB-GENE-081104-474]	5028	0.490929	-1.02641	0.179346	0.440282	no	down	0.399627	-1.32327	0.0556156	0.0912122	no	down	0.835675	-0.258986	0.660918	0.724774	no	down	XP_001922375.4(protein FAM124A isoform X1 [Danio rerio])					ENOG4110YER(S:Function unknown); COG4826(O:Posttranslational modification, protein turnover, chaperones)	ENOG4110YER(family with sequence similarity 124A); COG4826(serine-type endopeptidase inhibitor activity)	PF15067.8(FAM124:FAM124 family)	sp|Q86V42|F124A_HUMAN(Protein FAM124A OS=Homo sapiens OX=9606 GN=FAM124A PE=1 SV=1)	556683
ENSDARG00000114499	CABZ01050061.1		117	1	0	1	1	no test	no test	1	0	1	1	no test	no test	1	0	1	1	no test	no test		GO:0003735(molecular_function:structural constituent of ribosome); GO:0005840(cellular_component:ribosome)
ENSDARG00000114000	BX511196.1		115	1	0	1	1	no test	no test	1	0	1	1	no test	no test	1	0	1	1	no test	no test
ENSDARG00000079979	fam89a	family with sequence similarity 89 member A [Source:ZFIN;Acc:ZDB-GENE-111019-1]	1011	1.28051	0.356717	0.691691	0.865116	no	up	6.30239	2.6559	8.16e-10	6.31e-09	yes	up	5.09693	2.34963	4.54e-06	1.51e-05	yes	up	AAI54586.1(LOC568145 protein, partial [Danio rerio])					ENOG4112BND(S:Function unknown)	ENOG4112BND(Family with sequence similarity 89, member)	PF14854.8(LURAP:Leucine rich adaptor protein)	sp|Q08AY9|FA89A_XENLA(Protein FAM89A OS=Xenopus laevis OX=8355 GN=fam89a PE=2 SV=1)
ENSDARG00000037810	adtrp1	androgen dependent TFPI regulating protein 1 [Source:ZFIN;Acc:ZDB-GENE-050417-220]	1324	0.242662	-2.04298	0.218641	0.491146	no	down	8.09681	3.01735	1.23e-05	4.71e-05	yes	up	34.1421	5.09348	3.95e-10	2.04e-09	yes	up	NP_001017719.1(androgen dependent TFPI regulating protein 1 [Danio rerio])	GO:0016020(cellular_component:membrane); GO:0008138(molecular_function:protein tyrosine/serine/threonine phosphatase activity); GO:0016021(cellular_component:integral component of membrane); GO:0016055(biological_process:Wnt signaling pathway); GO:0007275(biological_process:multicellular organism development); GO:0005576(cellular_component:extracellular region); GO:0012505(cellular_component:endo…				ENOG4111HQA(S:Function unknown)	ENOG4111HQA(androgen-dependent TFPI-regulating protein)	PF04750.16(Far-17a_AIG1:FAR-17a/AIG1-like protein)	sp|Q9NVV5|AIG1_HUMAN(Androgen-induced gene 1 protein OS=Homo sapiens OX=9606 GN=AIG1 PE=1 SV=3)	550414
ENSDARG00000069537	si:dkey-238c7.16	si:dkey-238c7.16 [Source:ZFIN;Acc:ZDB-GENE-030131-4169]	783	0.0191961	-5.70304	0.0124761	0.0782717	no	down	0.00981346	-6.67102	0.00281633	0.00656181	yes	down	1	0	1	1	no test	no test	NP_001038347.2(uncharacterized protein LOC559078 [Danio rerio])									559078
ENSDARG00000030161	ppp1r14bb	protein phosphatase 1, regulatory (inhibitor) subunit 14Bb [Source:ZFIN;Acc:ZDB-GENE-030616-595]	2621	0.968037	-0.0468666	0.848339	0.941018	no	down	1.03041	0.0432174	0.847616	0.884263	no	up	1.10101	0.138829	0.492576	0.571754	no	up	NP_001002692.1(protein phosphatase 1, regulatory (inhibitor) subunit 14Bb [Danio rerio])	GO:0042325(biological_process:regulation of phosphorylation); GO:0005737(cellular_component:cytoplasm); GO:0045087(biological_process:innate immune response); GO:0004864(molecular_function:protein phosphatase inhibitor activity); GO:0004865(molecular_function:protein serine/threonine phosphatase inhibitor activity); GO:0043086(biological_process:negative regulation of catalytic activity)	K17555	PPP1R14B		ENOG4111NI3(T:Signal transduction mechanisms)	ENOG4111NI3(Protein phosphatase 1, regulatory (Inhibitor) subunit 14B)	PF05361.14(PP1_inhibitor:PKC-activated protein phosphatase-1 inhibitor)	sp|Q8MIK9|PP14B_PIG(Protein phosphatase 1 regulatory subunit 14B OS=Sus scrofa OX=9823 GN=PPP1R14B PE=2 SV=1)	100000577
ENSDARG00000069540	si:dkey-30c15.2	si:dkey-30c15.2 [Source:ZFIN;Acc:ZDB-GENE-060503-543]	3269	0.434259	-1.20337	0.383064	0.657719	no	down	0.724304	-0.465332	0.540263	0.623131	no	down	1.72171	0.783841	0.542666	0.618258	no	up	NP_001103851.1(uncharacterized protein LOC558938 [Danio rerio])	GO:0016021(cellular_component:integral component of membrane); GO:0004930(molecular_function:G-protein coupled receptor activity)				ENOG410Y0F1(S:Function unknown)	ENOG410Y0F1(-)		sp|A2BGS3|TM116_DANRE(Transmembrane protein 116 OS=Danio rerio OX=7955 GN=tmem116 PE=2 SV=1)	558938
ENSDARG00000069538	gtf3c4	general transcription factor IIIC, polypeptide 4 [Source:ZFIN;Acc:ZDB-GENE-041008-147]	2545	0.0057406	-7.44458	1.16e-07	4.5e-06	yes	down	0.315339	-1.66503	0.0981225	0.149309	no	down	56.6231	5.82332	0.00950623	0.0186589	yes	up	XP_696935.1(general transcription factor 3C polypeptide 4 [Danio rerio])	GO:0000127(cellular_component:transcription factor TFIIIC complex); GO:0016573(biological_process:histone acetylation); GO:0004402(molecular_function:histone acetyltransferase activity); GO:0008150(biological_process:biological_process); GO:0005515(molecular_function:protein binding); GO:0003674(molecular_function:molecular_function); GO:0006384(biological_process:transcription initiation from RN…	K11310	GTF3C4, KAT12		ENOG410YTGT(K:Transcription)	ENOG410YTGT(general transcription factor IIIC, polypeptide 4, 90kDa)	PF19336.1(DUF5921:Domain of unknown function (DUF5921)); PF12657.9(TFIIIC_delta:Transcription factor IIIC subunit delta N-term); PF12660.9(zf-TFIIIC:Putative zinc-finger of transcription factor IIIC complex)	sp|Q9UKN8|TF3C4_HUMAN(General transcription factor 3C polypeptide 4 OS=Homo sapiens OX=9606 GN=GTF3C4 PE=1 SV=2)	568510
ENSDARG00000117156	si:dkey-7j22.4	si:dkey-7j22.4 [Source:ZFIN;Acc:ZDB-GENE-131125-95]	900	1.21594	0.28207	0.907904	1	no	up	3.69459	1.88541	0.114776	0.170672	no	up	3.1465	1.65375	0.319942	0.405389	no	up	XP_017211183.1(gastrula zinc finger protein XlCGF8.2DB-like isoform X2 [Danio rerio])	GO:0003700(molecular_function:transcription factor activity, sequence-specific DNA binding); GO:0006355(biological_process:regulation of transcription, DNA-templated); GO:0000978(molecular_function:RNA polymerase II core promoter proximal region sequence-specific DNA binding); GO:0006357(biological_process:regulation of transcription from RNA polymerase II promoter); GO:0000981(molecular_function…				COG5048(S:Function unknown)	COG5048(Zinc finger protein)	PF13465.8(zf-H2C2_2:Zinc-finger double domain); PF00096.28(zf-C2H2:Zinc finger, C2H2 type); PF13894.8(zf-C2H2_4:C2H2-type zinc finger)
ENSDARG00000089553	si:dkey-221l4.11	si:dkey-221l4.11 [Source:ZFIN;Acc:ZDB-GENE-131127-551]	1319	5.82951	2.54338	0.346532	1	no	up	19.8333	4.30986	0.00289656	0.00672192	yes	up	3.6245	1.85778	0.104315	0.157932	no	up	XP_001333025.2(claudin-23-like [Danio rerio])	GO:0016021(cellular_component:integral component of membrane); GO:0070830(biological_process:bicellular tight junction assembly); GO:0005198(molecular_function:structural molecule activity); GO:0005886(cellular_component:plasma membrane); GO:0007155(biological_process:cell adhesion); GO:0005923(cellular_component:bicellular tight junction)	K06087	CLDN	map04514(Cell adhesion molecules); map04670(Leukocyte transendothelial migration); map04530(Tight junction); map05130(Pathogenic Escherichia coli infection); map05160(Hepatitis C)	ENOG4110T02(S:Function unknown)	ENOG4110T02(Claudin 23)	PF00822.22(PMP22_Claudin:PMP-22/EMP/MP20/Claudin family)	sp|Q9D7D7|CLD23_MOUSE(Claudin-23 OS=Mus musculus OX=10090 GN=Cldn23 PE=1 SV=1)	794676
ENSDARG00000078383	mcrip1	MAPK regulated corepressor interacting protein 1 [Source:NCBI gene;Acc:751762]	1146	1.0874	0.120878	0.600592	0.813297	no	up	0.279857	-1.83724	1.56e-11	1.55e-10	yes	down	0.266369	-1.9085	1.08e-17	1.05e-16	yes	down	NP_001038936.1(mapk-regulated corepressor-interacting protein 1 [Danio rerio])	GO:0010717(biological_process:regulation of epithelial to mesenchymal transition); GO:0005737(cellular_component:cytoplasm); GO:0005634(cellular_component:nucleus); GO:0010494(cellular_component:cytoplasmic stress granule)				ENOG411247K(O:Posttranslational modification, protein turnover, chaperones)	ENOG411247K(family with sequence similarity 195, member B)	PF14799.8(FAM195:FAM195 family)	sp|Q0P4B9|MCRI1_DANRE(Mapk-regulated corepressor-interacting protein 1 OS=Danio rerio OX=7955 GN=mcrip1 PE=1 SV=1)	751762
ENSDARG00000097337	CT583687.1	uncharacterized LOC110439926 [Source:NCBI gene;Acc:110439926]	641	4.08309	2.02966	0.56316	1	no	up	2.97193	1.5714	0.507726	1	no	up	0.757395	-0.400883	0.860655	0.892009	no	down	XP_024298021.1(uncharacterized protein LOC112265167 [Oncorhynchus tshawytscha])	GO:0008270(molecular_function:zinc ion binding)								110440146
ENSDARG00000041980	calhm6	calcium homeostasis modulator family member 6 [Source:ZFIN;Acc:ZDB-GENE-061201-60]	1503	0.550402	-0.861443	0.694098	1	no	down	6.84774	2.77563	0.000359902	0.0010231	yes	up	12.8055	3.6787	0.00147124	0.0033634	yes	up	NP_001073129.1(calcium homeostasis modulator protein 6 [Danio rerio])	GO:0005261(molecular_function:cation channel activity); GO:0016021(cellular_component:integral component of membrane); GO:0016020(cellular_component:membrane); GO:0034220(biological_process:ion transmembrane transport); GO:0005887(cellular_component:integral component of plasma membrane); GO:0098655(biological_process:cation transmembrane transport); GO:0006811(biological_process:ion transport)				ENOG41115FT(U:Intracellular trafficking, secretion, and vesicular transport)	ENOG41115FT(family with sequence similarity 26, member F)	PF14798.8(Ca_hom_mod:Calcium homeostasis modulator)	sp|Q561R8|CAHM6_RAT(Calcium homeostasis modulator protein 6 OS=Rattus norvegicus OX=10116 GN=Calhm6 PE=1 SV=1)	780840
ENSDARG00000039843	znf800b	zinc finger protein 800b [Source:ZFIN;Acc:ZDB-GENE-040426-1166]	2695	0.482294	-1.05201	0.116882	0.341403	no	down	2.18449	1.12729	0.0107978	0.0217138	yes	up	4.66906	2.22313	5.18e-08	2.16e-07	yes	up	NP_956730.1(zinc finger protein 800b [Danio rerio])					COG5048(S:Function unknown)	COG5048(Zinc finger protein)	PF13894.8(zf-C2H2_4:C2H2-type zinc finger); PF00096.28(zf-C2H2:Zinc finger, C2H2 type); PF12874.9(zf-met:Zinc-finger of C2H2 type); PF13912.8(zf-C2H2_6:C2H2-type zinc finger); PF16622.7(zf-C2H2_11:zinc-finger C2H2-type); PF12171.10(zf-C2H2_jaz:Zinc-finger double-stranded RNA-binding); PF13465.8(zf-H2C2_2:Zinc-finger double domain)	sp|Q2TB10|ZN800_HUMAN(Zinc finger protein 800 OS=Homo sapiens OX=9606 GN=ZNF800 PE=1 SV=1)	393408
ENSDARG00000058701	nos1apb	nitric oxide synthase 1 (neuronal) adaptor protein b [Source:ZFIN;Acc:ZDB-GENE-100824-1]	2015	1.76605	0.820529	0.670713	0.854071	no	up	9.91068	3.30898	5.78e-05	0.000194262	yes	up	5.87939	2.55567	0.00606552	0.0123916	yes	up	XP_002660758.2(carboxyl-terminal PDZ ligand of neuronal nitric oxide synthase protein isoform X2 [Danio rerio])	GO:0050998(molecular_function:nitric-oxide synthase binding)	K16513	NOS1AP, CAPON	map04713(Circadian entrainment)	ENOG410ZTVD(S:Function unknown)	ENOG410ZTVD(pdz ligand of neuronal nitric oxide synthase)	PF00640.25(PID:Phosphotyrosine interaction domain (PTB/PID))	sp|Q9D3A8|CAPON_MOUSE(Carboxyl-terminal PDZ ligand of neuronal nitric oxide synthase protein OS=Mus musculus OX=10090 GN=Nos1ap PE=1 SV=3)	100331166
ENSDARG00000007130	mrto4	MRT4 homolog, ribosome maturation factor [Source:ZFIN;Acc:ZDB-GENE-050417-142]	1061	0.753716	-0.407907	0.234327	0.510731	no	down	1.59835	0.676587	0.0189435	0.0357176	no	up	2.19652	1.13522	1.86e-05	5.71e-05	yes	up	NP_001017657.1(mRNA turnover protein 4 homolog [Danio rerio])	GO:0042273(biological_process:ribosomal large subunit biogenesis); GO:0005737(cellular_component:cytoplasm); GO:0005730(cellular_component:nucleolus); GO:0005634(cellular_component:nucleus); GO:0030687(cellular_component:preribosome, large subunit precursor); GO:0042254(biological_process:ribosome biogenesis); GO:0000956(biological_process:nuclear-transcribed mRNA catabolic process); GO:0006364(b…	K14815	MRT4		COG0244(J:Translation, ribosomal structure and biogenesis)	COG0244(50s ribosomal protein L10)	PF17777.3(RL10P_insert:Insertion domain in 60S ribosomal protein L10P); PF00466.22(Ribosomal_L10:Ribosomal protein L10)	sp|A4FV84|MRT4_BOVIN(mRNA turnover protein 4 homolog OS=Bos taurus OX=9913 GN=MRTO4 PE=2 SV=1)	550350
ENSDARG00000056178	dpt	dermatopontin [Source:ZFIN;Acc:ZDB-GENE-060312-9]	1040	2.38061	1.25133	0.759099	1	no	up	7.73242	2.95092	0.4473	1	no	up	3.33647	1.73832	0.591345	0.662199	no	up	NP_001025256.2(dermatopontin [Danio rerio])	GO:0030199(biological_process:collagen fibril organization); GO:0005576(cellular_component:extracellular region); GO:0003674(molecular_function:molecular_function)	K25512	DPT		ENOG4111HSK(S:Function unknown)	ENOG4111HSK(Dermatopontin)	PF14704.8(DERM:Dermatopontin)	sp|P45846|DERM_PIG(Dermatopontin OS=Sus scrofa OX=9823 GN=DPT PE=1 SV=2)	555282
ENSDARG00000079231	slc7a14b	solute carrier family 7 member 14b [Source:ZFIN;Acc:ZDB-GENE-091113-47]	2271	4.22964	2.08054	0.606912	1	no	up	15.1816	3.92425	0.203322	1	no	up	3.68026	1.87981	0.474886	0.555723	no	up	XP_684639.2(probable cationic amino acid transporter [Danio rerio])	GO:0006865(biological_process:amino acid transport); GO:0016021(cellular_component:integral component of membrane); GO:0016020(cellular_component:membrane); GO:0055085(biological_process:transmembrane transport); GO:0022857(molecular_function:transmembrane transporter activity); GO:0005886(cellular_component:plasma membrane); GO:0015171(molecular_function:amino acid transmembrane transporter acti…	K13871	SLC7A14		COG0531(E:Amino acid transport and metabolism)	COG0531(amino acid)	PF13520.8(AA_permease_2:Amino acid permease); PF00324.23(AA_permease:Amino acid permease); PF13906.8(AA_permease_C:C-terminus of AA_permease)	sp|Q8TBB6|S7A14_HUMAN(Probable cationic amino acid transporter OS=Homo sapiens OX=9606 GN=SLC7A14 PE=1 SV=3)	556696
ENSDARG00000067606	rsph4a	radial spoke head component 4A [Source:ZFIN;Acc:ZDB-GENE-030131-7437]	1775	1.00924	0.0132762	0.980383	0.99427	no	up	1.72665	0.787978	0.022944	0.0422555	no	up	1.76788	0.822016	0.0362398	0.062583	no	up	XP_001923770.1(radial spoke head protein 4 homolog A [Danio rerio])	GO:0060271(biological_process:cilium assembly); GO:0035082(biological_process:axoneme assembly); GO:0060294(biological_process:cilium movement involved in cell motility); GO:0001534(cellular_component:radial spoke); GO:0003341(biological_process:cilium movement); GO:0005930(cellular_component:axoneme)	K19756	RSPH4_6		ENOG410XQP5(S:Function unknown)	ENOG410XQP5(cilium axoneme assembly)	PF04712.14(Radial_spoke:Radial spokehead-like protein)	sp|Q5TD94|RSH4A_HUMAN(Radial spoke head protein 4 homolog A OS=Homo sapiens OX=9606 GN=RSPH4A PE=2 SV=1)	100148286
ENSDARG00000056394	TOM1L2	target of myb1 like 2 membrane trafficking protein [Source:NCBI gene;Acc:100535615]	7664	0.846869	-0.23979	0.417414	0.687441	no	down	0.454343	-1.13815	6.64e-11	5.98e-10	yes	down	0.554633	-0.850394	0.00211075	0.0047008	no	down	NP_001338606.1(TOM1-like protein 2 [Danio rerio])	GO:0035091(molecular_function:phosphatidylinositol binding); GO:0006886(biological_process:intracellular protein transport); GO:0016020(cellular_component:membrane); GO:0043130(molecular_function:ubiquitin binding); GO:0030276(molecular_function:clathrin binding); GO:0007165(biological_process:signal transduction); GO:0015031(biological_process:protein transport); GO:0005768(cellular_component:en…				ENOG410Y26G(S:Function unknown)	ENOG410Y26G(gamma adaptin ear containing, arf binding protein)	PF00790.21(VHS:VHS domain); PF03127.16(GAT:GAT domain)	sp|Q6ZVM7|TM1L2_HUMAN(TOM1-like protein 2 OS=Homo sapiens OX=9606 GN=TOM1L2 PE=1 SV=1)	100535615
ENSDARG00000063223	arl14	ADP-ribosylation factor-like 14 [Source:ZFIN;Acc:ZDB-GENE-070705-288]	1029	0.0888289	-3.49283	0.177506	1	no	down	3.41381	1.77138	0.101764	0.153906	no	up	39.8418	5.31621	0.000375481	0.000946588	yes	up	NP_001093453.1(ADP-ribosylation factor-like protein 14 [Danio rerio])	GO:0006886(biological_process:intracellular protein transport); GO:0005886(cellular_component:plasma membrane); GO:0003924(molecular_function:GTPase activity); GO:0016192(biological_process:vesicle-mediated transport); GO:0005525(molecular_function:GTP binding)	K17200	ARL14, ARF7		COG1100(S:Function unknown)	COG1100(GTP-binding Protein)	PF00025.23(Arf:ADP-ribosylation factor family); PF00071.24(Ras:Ras family); PF08477.15(Roc:Ras of Complex, Roc, domain of DAPkinase); PF00503.22(G-alpha:G-protein alpha subunit); PF09439.12(SRPRB:Signal recognition particle receptor beta subunit); PF01926.25(MMR_HSR1:50S ribosome-binding GTPase); PF04670.14(Gtr1_RagA:Gtr1/RagA G protein conserved region); PF00009.29(GTP_EFTU:Elongation factor Tu …	sp|Q8N4G2|ARL14_HUMAN(ADP-ribosylation factor-like protein 14 OS=Homo sapiens OX=9606 GN=ARL14 PE=1 SV=2)	556921
ENSDARG00000093150	fndc7rs3	fibronectin type III domain containing 7, related sequence 3 [Source:ZFIN;Acc:ZDB-GENE-070912-653]	284	6.81532	2.76878	0.487992	1	no	up	66.7616	6.06095	0.000267808	0.000785676	yes	up	10.2038	3.35103	0.0256676	0.0458966	yes	up	XP_009297086.3(uncharacterized protein fndc7rs1 [Danio rerio])	GO:0005515(molecular_function:protein binding)				ENOG410ZVQP(S:Function unknown)	ENOG410ZVQP(fibronectin type III domain containing 7)
ENSDARG00000068958	frmd7	FERM domain containing 7 [Source:ZFIN;Acc:ZDB-GENE-060825-67]	1911	2.44395	1.28922	0.138297	0.3771	no	up	0.607171	-0.719825	0.403106	0.490365	no	down	0.258621	-1.95109	0.00825209	0.016383	yes	down	XP_005173955.2(FERM domain containing 7 isoform X1 [Danio rerio])	GO:0005856(cellular_component:cytoskeleton); GO:0005085(molecular_function:guanyl-nucleotide exchange factor activity); GO:0008092(molecular_function:cytoskeletal protein binding)	K23971	FRMD7		ENOG410XP7Q(T:Signal transduction mechanisms)	ENOG410XP7Q(and pleckstrin domain protein)	PF09380.12(FERM_C:FERM C-terminal PH-like domain); PF00373.20(FERM_M:FERM central domain); PF09379.12(FERM_N:FERM N-terminal domain); PF08736.13(FA:FERM adjacent (FA))	sp|Q6ZUT3|FRMD7_HUMAN(FERM domain-containing protein 7 OS=Homo sapiens OX=9606 GN=FRMD7 PE=1 SV=1)	751637
ENSDARG00000077761	nlgn4xb	neuroligin 4 X-linked b [Source:ZFIN;Acc:ZDB-GENE-100309-1]	2679	1.123	0.167358	0.800776	0.921166	no	up	0.674852	-0.567356	0.441345	0.528685	no	down	0.628267	-0.67055	0.0564438	0.0924708	no	down	XP_009298767.1(neuroligin-4, Y-linked isoform X1 [Danio rerio])	GO:0016020(cellular_component:membrane); GO:0007416(biological_process:synapse assembly); GO:0042043(molecular_function:neurexin family protein binding); GO:0038023(molecular_function:signaling receptor activity); GO:0099060(cellular_component:integral component of postsynaptic specialization membrane); GO:0009986(cellular_component:cell surface); GO:0005886(cellular_component:plasma membrane); G…	K07378	NLGN	map04514(Cell adhesion molecules)	COG2272(I:Lipid transport and metabolism)	COG2272(Carboxylesterase)	PF00135.30(COesterase:Carboxylesterase family); PF07859.15(Abhydrolase_3:alpha/beta hydrolase fold)	sp|Q8N0W4|NLGNX_HUMAN(Neuroligin-4, X-linked OS=Homo sapiens OX=9606 GN=NLGN4X PE=1 SV=1)	100147967
ENSDARG00000112273	LO018296.1		119	1	0	1	1	no test	no test	1	0	1	1	no test	no test	1	0	1	1	no test	no test		GO:0003735(molecular_function:structural constituent of ribosome); GO:0005840(cellular_component:ribosome)
ENSDARG00000111198	BX640461.1		165	1	0	1	1	no test	no test	1	0	1	1	no test	no test	1	0	1	1	no test	no test	NP_001121772.1(uncharacterized protein LOC100008037 [Danio rerio])	GO:0035556(biological_process:intracellular signal transduction)				ENOG4111H3D(S:Function unknown)	ENOG4111H3D(NACHT, LRR and PYD domains-containing protein)
ENSDARG00000037276	map9	microtubule-associated protein 9 [Source:ZFIN;Acc:ZDB-GENE-080225-36]	2441	0.267627	-1.90171	0.0433138	0.184383	no	down	0.410826	-1.2834	0.00415119	0.00929961	yes	down	1.58267	0.662357	0.541826	0.617456	no	up	NP_001265774.1(microtubule-associated protein 9 [Danio rerio])	GO:0072686(cellular_component:mitotic spindle); GO:0000278(biological_process:mitotic cell cycle); GO:0005813(cellular_component:centrosome); GO:0008017(molecular_function:microtubule binding); GO:0000281(biological_process:mitotic cytokinesis); GO:1990023(cellular_component:mitotic spindle midzone); GO:0090307(biological_process:mitotic spindle assembly); GO:0000235(cellular_component:astral mic…	K10434	MAP9		ENOG4111X21(S:Function unknown)	ENOG4111X21(Microtubule-associated protein 9)		sp|Q49MG5|MAP9_HUMAN(Microtubule-associated protein 9 OS=Homo sapiens OX=9606 GN=MAP9 PE=1 SV=3)	565974
ENSDARG00000104815	lmx1ba	LIM homeobox transcription factor 1, beta a [Source:NCBI gene;Acc:554361]	1128	0.919313	-0.121372	0.802184	0.922022	no	down	0.811704	-0.300974	0.503787	0.588307	no	down	0.912593	-0.131957	0.684608	0.745066	no	down	NP_001349521.1(LIM homeobox transcription factor 1, beta a isoform 1 [Danio rerio])	GO:0035775(biological_process:pronephric glomerulus morphogenesis); GO:1905962(biological_process:glutamatergic neuron differentiation); GO:0002072(biological_process:optic cup morphogenesis involved in camera-type eye development); GO:0030182(biological_process:neuron differentiation); GO:0021592(biological_process:fourth ventricle development); GO:0048513(biological_process:animal organ develop…	K09371	LMX1		ENOG410YIJ3(K:Transcription)	ENOG410YIJ3(sequence-specific DNA binding)	PF00412.24(LIM:LIM domain); PF00046.31(Homeodomain:Homeodomain); PF05920.13(Homeobox_KN:Homeobox KN domain)	sp|P53413|LMX1B_CHICK(LIM/homeobox protein LMX-1.2 OS=Gallus gallus OX=9031 GN=LMX1B PE=2 SV=2)	554361
ENSDARG00000111022	BX511056.2		95	1	0	1	1	no test	no test	1	0	1	1	no test	no test	1	0	1	1	no test	no test	XP_021323198.1(serine/threonine-protein kinase pim-3 isoform X3 [Danio rerio])					COG0515(T:Signal transduction mechanisms)	COG0515(Serine Threonine protein kinase)		sp|Q2QMI0|CIPK4_ORYSJ(CBL-interacting protein kinase 4 OS=Oryza sativa subsp. japonica OX=39947 GN=CIPK4 PE=2 SV=2)
ENSDARG00000077075	fastk	Fas-activated serine/threonine kinase [Source:ZFIN;Acc:ZDB-GENE-070912-680]	6375	0.604794	-0.725484	0.00097089	0.0112229	no	down	0.650329	-0.620759	0.00129876	0.00325283	no	down	1.11163	0.152672	0.401168	0.485411	no	up	NP_001164290.1(fas-activated serine/threonine kinase [Danio rerio])	GO:0035770(cellular_component:ribonucleoprotein granule); GO:0016301(molecular_function:kinase activity); GO:0044528(biological_process:regulation of mitochondrial mRNA stability); GO:0000963(biological_process:mitochondrial RNA processing); GO:0003723(molecular_function:RNA binding); GO:0005759(cellular_component:mitochondrial matrix)	K08290	FASTK		ENOG410ZQD8(T:Signal transduction mechanisms)	ENOG410ZQD8(Fas-activated serine threonine kinase)	PF08368.14(FAST_2:FAST kinase-like protein, subdomain 2); PF06743.17(FAST_1:FAST kinase-like protein, subdomain 1); PF08373.12(RAP:RAP domain)	sp|Q14296|FASTK_HUMAN(Fas-activated serine/threonine kinase OS=Homo sapiens OX=9606 GN=FASTK PE=1 SV=1)	564534
ENSDARG00000059029	mmp28	matrix metallopeptidase 28 [Source:ZFIN;Acc:ZDB-GENE-100226-1]	2228	1.03054	0.0434017	0.877237	0.955214	no	up	0.752423	-0.410384	0.156695	0.223021	no	down	0.753184	-0.408926	0.111176	0.166935	no	down	XP_001337581.3(matrix metalloproteinase-28 isoform X1 [Danio rerio])	GO:0016787(molecular_function:hydrolase activity); GO:0004222(molecular_function:metalloendopeptidase activity); GO:0005615(cellular_component:extracellular space); GO:0030574(biological_process:collagen catabolic process); GO:0031012(cellular_component:extracellular matrix); GO:0030198(biological_process:extracellular matrix organization); GO:0008270(molecular_function:zinc ion binding); GO:0006…	K08006	MMP28		ENOG410XQ5D(O:Posttranslational modification, protein turnover, chaperones)	ENOG410XQ5D(matrix metallopeptidase)	PF00413.26(Peptidase_M10:Matrixin); PF00045.21(Hemopexin:Hemopexin); PF01471.20(PG_binding_1:Putative peptidoglycan binding domain)	sp|Q9H239|MMP28_HUMAN(Matrix metalloproteinase-28 OS=Homo sapiens OX=9606 GN=MMP28 PE=1 SV=2)	100005670
ENSDARG00000080000	SLC25A1	si:dkey-178e17.1 [Source:ZFIN;Acc:ZDB-GENE-081104-41]	825	0.627541	-0.672219	0.869148	1	no	down	4.95873	2.30997	0.413891	1	no	up	8.17756	3.03167	0.421362	0.505299	no	up	XP_021334024.1(tricarboxylate transport protein, mitochondrial [Danio rerio])	GO:0016020(cellular_component:membrane); GO:0016021(cellular_component:integral component of membrane); GO:0006843(biological_process:mitochondrial citrate transport)	K15100	SLC25A1, CTP		ENOG410YAYP(S:Function unknown)	ENOG410YAYP(mitochondrial)	PF00153.29(Mito_carr:Mitochondrial carrier protein)	sp|F1R4U0|TXTPB_DANRE(Tricarboxylate transport protein B, mitochondrial OS=Danio rerio OX=7955 GN=slc25a1b PE=3 SV=2)	793282
ENSDARG00000110696	AL590152.1		706	0.164197	-2.6065	0.315536	1	no	down	0.404945	-1.3042	0.432968	1	no	down	2.56716	1.36018	0.684061	0.744594	no	up	XP_021326468.1(uncharacterized protein LOC100534845 [Danio rerio])					ENOG4111HD4(S:Function unknown)	ENOG4111HD4(-)
ENSDARG00000111110	BSN	bassoon presynaptic cytomatrix protein [Source:HGNC Symbol;Acc:HGNC:1117]	7068	0.259906	-1.94394	0.00157655	0.0166569	yes	down	2.13299	1.09288	0.00953658	0.0195105	yes	up	8.46122	3.08087	5.22e-13	3.48e-12	yes	up	XP_021334191.1(protein bassoon isoform X2 [Danio rerio])	GO:0048786(cellular_component:presynaptic active zone); GO:0007416(biological_process:synapse assembly)				ENOG410XX5R(S:Function unknown)	ENOG410XX5R(bassoon (presynaptic cytomatrix protein))		sp|Q9UPA5|BSN_HUMAN(Protein bassoon OS=Homo sapiens OX=9606 GN=BSN PE=1 SV=4)
ENSDARG00000060921	pla2g6	phospholipase A2, group VI (cytosolic, calcium-independent) [Source:ZFIN;Acc:ZDB-GENE-040426-2079]	3830	0.963531	-0.0535963	0.917415	0.970763	no	down	0.660083	-0.59928	0.27661	0.35976	no	down	0.713903	-0.4862	0.146248	0.211583	no	down	XP_021324984.1(85/88 kDa calcium-independent phospholipase A2 isoform X1 [Danio rerio])	GO:0016787(molecular_function:hydrolase activity); GO:0006629(biological_process:lipid metabolic process); GO:0005739(cellular_component:mitochondrion); GO:0016042(biological_process:lipid catabolic process); GO:0035965(biological_process:cardiolipin acyl-chain remodeling); GO:0003824(molecular_function:catalytic activity); GO:0016290(molecular_function:palmitoyl-CoA hydrolase activity); GO:00055…	K16343	PLA2G6, IPLA2	map00565(Ether lipid metabolism); map00564(Glycerophospholipid metabolism); map04750(Inflammatory mediator regulation of TRP channels); map00590(Arachidonic acid metabolism); map00591(Linoleic acid metabolism); map00592(alpha-Linolenic acid metabolism); map04270(Vascular smooth muscle contraction); map04014(Ras signaling pathway); map04666(Fc gamma R-mediated phagocytosis)	COG0666(S:Function unknown); COG3621(S:Function unknown)	COG0666(Ankyrin Repeat); COG3621(Patatin group)	PF12796.9(Ank_2:Ankyrin repeats (3 copies)); PF13637.8(Ank_4:Ankyrin repeats (many copies)); PF00023.32(Ank:Ankyrin repeat); PF13857.8(Ank_5:Ankyrin repeats (many copies)); PF13606.8(Ank_3:Ankyrin repeat); PF01734.24(Patatin:Patatin-like phospholipase)	sp|O60733|PLPL9_HUMAN(85/88 kDa calcium-independent phospholipase A2 OS=Homo sapiens OX=9606 GN=PLA2G6 PE=1 SV=2)	406370
ENSDARG00000042489	thap12a	THAP domain containing 12a [Source:ZFIN;Acc:ZDB-GENE-040426-2045]	2692	1.2818	0.35817	0.117563	0.342767	no	up	1.66776	0.737914	0.000167761	0.000513691	no	up	1.34369	0.426198	0.0179567	0.0331861	no	up	NP_998246.1(THAP domain containing 12a [Danio rerio])	GO:0046872(molecular_function:metal ion binding); GO:0016301(molecular_function:kinase activity); GO:0003677(molecular_function:DNA binding)				ENOG4110ZMY(S:Function unknown)	ENOG4110ZMY(protein-kinase, interferon-inducible double stranded RNA dependent inhibitor, repressor of (P58 repressor))	PF05485.14(THAP:THAP domain); PF14291.8(DUF4371:Domain of unknown function (DUF4371))	sp|Q9CUX1|P52K_MOUSE(52 kDa repressor of the inhibitor of the protein kinase OS=Mus musculus OX=10090 GN=Thap12 PE=2 SV=2)	406354
ENSDARG00000111577	BX942815.6		107	1	0	1	1	no test	no test	1	0	1	1	no test	no test	1	0	1	1	no test	no test	KAF4103704.1(hypothetical protein G5714_014691 [Onychostoma macrolepis])	GO:0030621(molecular_function:U4 snRNA binding); GO:0000353(biological_process:formation of quadruple SL/U4/U5/U6 snRNP); GO:0046540(cellular_component:U4/U6 x U5 tri-snRNP complex); GO:0000244(biological_process:spliceosomal tri-snRNP complex assembly); GO:0005688(cellular_component:U6 snRNP)	K05692	ACTB_G1	map05164(Influenza A); map04390(Hippo signaling pathway); map04391(Hippo signaling pathway - fly); map04015(Rap1 signaling pathway); map04210(Apoptosis); map05135(Yersinia infection); map04810(Regulation of actin cytoskeleton); map04921(Oxytocin signaling pathway); map05131(Shigellosis); map05130(Pathogenic Escherichia coli infection); map05014(Amyotrophic lateral sclerosis); map05132(Salmonella …
ENSDARG00000110946	znf1110	zinc finger protein 1110 [Source:ZFIN;Acc:ZDB-GENE-110914-29]	1160	1.67028	0.740088	0.747074	0.895874	no	up	2.60481	1.38118	0.295784	0.380091	no	up	1.61683	0.693169	0.660533	0.724434	no	up	XP_021331195.1(zinc finger protein 721-like isoform X1 [Danio rerio])	GO:0003700(molecular_function:transcription factor activity, sequence-specific DNA binding); GO:0006355(biological_process:regulation of transcription, DNA-templated); GO:0000978(molecular_function:RNA polymerase II core promoter proximal region sequence-specific DNA binding); GO:0006357(biological_process:regulation of transcription from RNA polymerase II promoter); GO:0000981(molecular_function…				COG5048(S:Function unknown)	COG5048(Zinc finger protein)	PF13465.8(zf-H2C2_2:Zinc-finger double domain); PF00096.28(zf-C2H2:Zinc finger, C2H2 type); PF13894.8(zf-C2H2_4:C2H2-type zinc finger); PF08790.13(zf-LYAR:LYAR-type C2HC zinc finger); PF13912.8(zf-C2H2_6:C2H2-type zinc finger); PF16622.7(zf-C2H2_11:zinc-finger C2H2-type); PF13909.8(zf-H2C2_5:C2H2-type zinc-finger domain)
ENSDARG00000096064	si:dkeyp-100h4.4	si:dkeyp-100h4.4 [Source:ZFIN;Acc:ZDB-GENE-110914-147]	500	0.627541	-0.672219	0.869148	1	no	down	0.324073	-1.62561	0.690345	1	no	down	1	0	1	1	no test	no test	XP_017210816.1(NACHT, LRR and PYD domains-containing protein 3-like [Danio rerio])	GO:0035556(biological_process:intracellular signal transduction); GO:0005515(molecular_function:protein binding)				ENOG4111H3D(S:Function unknown)	ENOG4111H3D(NACHT, LRR and PYD domains-containing protein)	PF13516.8(LRR_6:Leucine Rich repeat); PF12799.9(LRR_4:Leucine Rich repeats (2 copies))
ENSDARG00000096142	CR388378.1		955	1.18731	0.247699	0.891033	0.959537	no	up	0.969358	-0.0448983	0.972811	0.979917	no	down	0.845178	-0.242672	0.879647	0.906696	no	down	RXN38227.1(LINE-1 type transposase domain-containing 1 [Labeo rohita])	GO:0002504(biological_process:antigen processing and presentation of peptide or polysaccharide antigen via MHC class II); GO:0016021(cellular_component:integral component of membrane); GO:0042613(cellular_component:MHC class II protein complex); GO:0002250(biological_process:adaptive immune response)
ENSDARG00000097690	BX629346.2		539	0.0702817	-3.83071	0.254925	1	no	down	0.0700147	-3.8362	0.132722	1	no	down	1.03913	0.0553736	0.989173	1	no	up	TRY95306.1(hypothetical protein DNTS_009048, partial [Danionella translucida])	GO:0010458(biological_process:exit from mitosis); GO:0032511(biological_process:late endosome to vacuole transport via multivesicular body sorting pathway); GO:0090148(biological_process:membrane fission); GO:0004013(molecular_function:adenosylhomocysteinase activity); GO:0007034(biological_process:vacuolar transport); GO:0060271(biological_process:cilium assembly); GO:0006730(biological_process:…	K12194	CHMP4A_B, SNF7, VPS32A_B	map03250(Viral life cycle - HIV-1); map04144(Endocytosis); map04217(Necroptosis)	ENOG410YE9I(U:Intracellular trafficking, secretion, and vesicular transport)	ENOG410YE9I(Charged multivesicular body protein)		sp|Q7ZVC4|CHM4B_DANRE(Charged multivesicular body protein 4b OS=Danio rerio OX=7955 GN=chmp4b PE=2 SV=1)
ENSDARG00000089848	BX469912.6		300	1	0	1	1	no test	no test	1	0	1	1	no test	no test	1	0	1	1	no test	no test	RXN24566.1(type I cytoskeletal 19-like protein [Labeo rohita])	GO:0005786(cellular_component:signal recognition particle, endoplasmic reticulum targeting); GO:0016192(biological_process:vesicle-mediated transport); GO:0016021(cellular_component:integral component of membrane); GO:0006915(biological_process:apoptotic process); GO:0006617(biological_process:SRP-dependent cotranslational protein targeting to membrane, signal sequence recognition); GO:0005198(mo…	K01634;K00109	SGPL1, DPL1;L2HGDH	map00600(Sphingolipid metabolism); map04071(Sphingolipid signaling pathway); map00650(Butanoate metabolism)
ENSDARG00000052674	csnk1a1	casein kinase 1, alpha 1 [Source:ZFIN;Acc:ZDB-GENE-020419-19]	2471	0.046461	-4.42784	0.0107631	0.070652	no	down	2.48178	1.31137	1.98e-07	1.04e-06	yes	up	54.9789	5.78081	0.000811672	0.00193438	yes	up	XP_009289361.1(casein kinase I isoform X1 [Danio rerio])	GO:0090090(biological_process:negative regulation of canonical Wnt signaling pathway); GO:0007507(biological_process:heart development); GO:0006468(biological_process:protein phosphorylation); GO:0018105(biological_process:peptidyl-serine phosphorylation); GO:0016310(biological_process:phosphorylation); GO:0005634(cellular_component:nucleus); GO:0016301(molecular_function:kinase activity); GO:000…	K08957	CSNK1A	map05165(Human papillomavirus infection); map04341(Hedgehog signaling pathway - fly); map04340(Hedgehog signaling pathway); map05010(Alzheimer disease); map05225(Hepatocellular carcinoma); map05224(Breast cancer); map05226(Gastric cancer); map05022(Pathways of neurodegeneration - multiple diseases); map04310(Wnt signaling pathway)	ENOG410XPGP(T:Signal transduction mechanisms)	ENOG410XPGP(Casein Kinase)	PF00069.27(Pkinase:Protein kinase domain); PF07714.19(PK_Tyr_Ser-Thr:Protein tyrosine and serine/threonine kinase); PF17667.3(Pkinase_fungal:Fungal protein kinase)	sp|P67962|KC1A_CHICK(Casein kinase I isoform alpha OS=Gallus gallus OX=9031 GN=CSNK1A1 PE=2 SV=1)	192307
ENSDARG00000082429	dre-mir-740	dre-mir-740 [Source:miRBase;Acc:MI0004786]	113	1	0	1	1	no test	no test	1	0	1	1	no test	no test	1	0	1	1	no test	no test										100033753
ENSDARG00000100577	CU694481.1		2241	1.20866	0.273411	0.373512	0.650136	no	up	0.22803	-2.13271	4.52e-10	3.62e-09	yes	down	0.194888	-2.35928	1.2e-13	8.44e-13	yes	down
ENSDARG00000098357	si:ch211-229l10.4	si:ch211-229l10.4 [Source:ZFIN;Acc:ZDB-GENE-060503-595]	3490	0.482103	-1.05259	0.026264	0.131985	no	down	0.206635	-2.27484	1.64e-06	7.35e-06	yes	down	0.444696	-1.16911	0.00355877	0.00761491	yes	down	XP_017211151.2(NACHT, LRR and PYD domains-containing protein 12-like [Danio rerio])	GO:0035556(biological_process:intracellular signal transduction); GO:0005515(molecular_function:protein binding)				ENOG4111H3D(S:Function unknown)	ENOG4111H3D(NACHT, LRR and PYD domains-containing protein)	PF17776.3(NLRC4_HD2:NLRC4 helical domain HD2); PF05729.14(NACHT:NACHT domain); PF14484.8(FISNA:Fish-specific NACHT associated domain); PF02758.18(PYRIN:PAAD/DAPIN/Pyrin domain); PF17779.3(NOD2_WH:NOD2 winged helix domain); PF13516.8(LRR_6:Leucine Rich repeat); PF13765.8(PRY:SPRY-associated domain); PF00622.30(SPRY:SPRY domain)	sp|Q5DU56|NLRC3_MOUSE(Protein NLRC3 OS=Mus musculus OX=10090 GN=Nlrc3 PE=1 SV=2)
ENSDARG00000105050	SHKBP1	SH3KBP1 binding protein 1 [Source:NCBI gene;Acc:562395]	2526	0.546559	-0.87155	0.165231	0.418195	no	down	3.93109	1.97493	2.62e-09	1.87e-08	yes	up	7.43413	2.89416	3.55e-15	2.81e-14	yes	up	XP_001920935.4(SH3KBP1-binding protein 1 [Danio rerio])	GO:0006829(biological_process:zinc II ion transport); GO:0016021(cellular_component:integral component of membrane); GO:0008324(molecular_function:cation transmembrane transporter activity); GO:0051260(biological_process:protein homooligomerization); GO:0005515(molecular_function:protein binding)	K21953	SHKBP1		ENOG410XSWI(S:Function unknown)	ENOG410XSWI(Potassium channel tetramerisation domain containing 3)	PF02214.24(BTB_2:BTB/POZ domain)	sp|A3KMV1|SHKB1_BOVIN(SH3KBP1-binding protein 1 OS=Bos taurus OX=9913 GN=SHKBP1 PE=2 SV=1)	562395
ENSDARG00000038439	fabp10a	fatty acid binding protein 10a, liver basic [Source:NCBI gene;Acc:171481]	433	2.17882	1.12355	0.418093	0.687942	no	up	0.942135	-0.0859938	0.943651	0.95804	no	down	0.448451	-1.15698	0.349686	0.434895	no	down	NP_694492.1(fatty acid-binding protein 10-A, liver basic [Danio rerio])	GO:0005737(cellular_component:cytoplasm); GO:0008289(molecular_function:lipid binding); GO:0032052(molecular_function:bile acid binding)				ENOG4111US8(I:Lipid transport and metabolism)	ENOG4111US8(acid binding protein)	PF14651.8(Lipocalin_7:Lipocalin / cytosolic fatty-acid binding protein family); PF00061.25(Lipocalin:Lipocalin / cytosolic fatty-acid binding protein family)	sp|Q9I8L5|FA10A_DANRE(Fatty acid-binding protein 10-A, liver basic OS=Danio rerio OX=7955 GN=fabp10a PE=1 SV=1)	171481
ENSDARG00000092106	si:ch211-214p13.8	si:ch211-214p13.8 [Source:ZFIN;Acc:ZDB-GENE-060503-120]	3842	0.279499	-1.83908	0.466757	1	no	down	0.210813	-2.24597	0.220204	1	no	down	0.771835	-0.373635	0.914792	1	no	down	XP_021334758.1(uncharacterized protein si:ch211-214p13.8 [Danio rerio])	GO:0002768(biological_process:immune response-regulating cell surface receptor signaling pathway); GO:0038023(molecular_function:signaling receptor activity); GO:0005887(cellular_component:integral component of plasma membrane)	K06707	BTLA, CD272		ENOG410ZATJ(U:Intracellular trafficking, secretion, and vesicular transport)	ENOG410ZATJ(B and T lymphocyte associated)	PF13927.8(Ig_3:Immunoglobulin domain); PF13895.8(Ig_2:Immunoglobulin domain)		101884889
ENSDARG00000099345	si:rp71-1d10.8	si:rp71-1d10.8 [Source:ZFIN;Acc:ZDB-GENE-141216-274]	5222	1.11238	0.153655	0.678989	0.859412	no	up	0.0148932	-6.0692	0.000528854	0.00145054	yes	down	0.0138067	-6.17849	0.000281585	0.000724446	yes	down	XP_005173216.1(uncharacterized protein si:rp71-1d10.8 [Danio rerio])	GO:0005634(cellular_component:nucleus); GO:0003676(molecular_function:nucleic acid binding); GO:0003677(molecular_function:DNA binding)				ENOG410ZQ61(S:Function unknown); ENOG410ZN72(S:Function unknown); ENOG41120I4(S:Function unknown); ENOG4111YDA(S:Function unknown); ENOG4110DDB(S:Function unknown)	ENOG410ZQ61(DDE superfamily endonuclease containing protein); ENOG410ZN72(conserved hypothetical protein); ENOG41120I4(helix-turn-helix, Psq domain); ENOG4111YDA(Pfam:DDE); ENOG4110DDB(Conserved hypothetical, protein)	PF03184.21(DDE_1:DDE superfamily endonuclease); PF03221.18(HTH_Tnp_Tc5:Tc5 transposase DNA-binding domain)		101884034
ENSDARG00000099618	si:dkey-1b17.6	si:dkey-1b17.6 [Source:ZFIN;Acc:ZDB-GENE-050208-384]	1276	0.763316	-0.389647	0.294938	0.575972	no	down	0.363505	-1.45995	5.37e-05	0.000181736	yes	down	0.494201	-1.01683	0.000396371	0.000995394	yes	down	XP_017208846.1(zinc finger protein 501 isoform X6 [Danio rerio])	GO:0005634(cellular_component:nucleus); GO:0006357(biological_process:regulation of transcription from RNA polymerase II promoter); GO:0000977(molecular_function:RNA polymerase II regulatory region sequence-specific DNA binding); GO:0000981(molecular_function:RNA polymerase II transcription factor activity, sequence-specific DNA binding)				COG5048(S:Function unknown)	COG5048(Zinc finger protein)	PF13465.8(zf-H2C2_2:Zinc-finger double domain); PF00096.28(zf-C2H2:Zinc finger, C2H2 type); PF13894.8(zf-C2H2_4:C2H2-type zinc finger); PF12171.10(zf-C2H2_jaz:Zinc-finger double-stranded RNA-binding); PF13909.8(zf-H2C2_5:C2H2-type zinc-finger domain); PF12756.9(zf-C2H2_2:C2H2 type zinc-finger (2 copies))
ENSDARG00000078481	uts2r2	urotensin-2 receptor 2 [Source:ZFIN;Acc:ZDB-GENE-081022-180]	1295	4.52992	2.17949	0.589094	1	no	up	370.215	8.53222	1.36e-11	1.36e-10	yes	up	86.1557	6.42887	1.1e-08	4.91e-08	yes	up	NP_001124244.1(urotensin-2 receptor 2 [Danio rerio])	GO:0031418(molecular_function:L-ascorbic acid binding); GO:0005506(molecular_function:iron ion binding); GO:0016705(molecular_function:oxidoreductase activity, acting on paired donors, with incorporation or reduction of molecular oxygen); GO:0016021(cellular_component:integral component of membrane); GO:0051213(molecular_function:dioxygenase activity)				ENOG410ZI9Q(S:Function unknown)	ENOG410ZI9Q(2-oxoglutarate and iron-dependent oxygenase domain containing 3)	PF13640.8(2OG-FeII_Oxy_3:2OG-Fe(II) oxygenase superfamily)	sp|Q9D136|OGFD3_MOUSE(2-oxoglutarate and iron-dependent oxygenase domain-containing protein 3 OS=Mus musculus OX=10090 GN=Ogfod3 PE=2 SV=1)	559344
ENSDARG00000061047	abcg4a	ATP-binding cassette, sub-family G (WHITE), member 4a [Source:ZFIN;Acc:ZDB-GENE-050517-39]	1926	0.772458	-0.372471	0.767579	0.90537	no	down	1.45992	0.545888	0.496944	0.581959	no	up	1.96613	0.975362	0.325348	0.410903	no	up	XP_687685.2(ATP-binding cassette sub-family G member 4 [Danio rerio])	GO:0016020(cellular_component:membrane); GO:0042626(molecular_function:ATPase activity, coupled to transmembrane movement of substances); GO:0015986(biological_process:ATP synthesis coupled proton transport); GO:0055085(biological_process:transmembrane transport); GO:0016021(cellular_component:integral component of membrane); GO:0000276(cellular_component:mitochondrial proton-transporting ATP syn…	K05680	ABCG4	map02010(ABC transporters)	COG1131(V:Defense mechanisms)	COG1131((ABC) transporter)	PF01061.26(ABC2_membrane:ABC-2 type transporter); PF00005.29(ABC_tran:ABC transporter); PF19055.2(ABC2_membrane_7:ABC-2 type transporter); PF13304.8(AAA_21:AAA domain, putative AbiEii toxin, Type IV TA system); PF02463.21(SMC_N:RecF/RecN/SMC N terminal domain); PF03193.18(RsgA_GTPase:RsgA GTPase)	sp|Q9H172|ABCG4_HUMAN(ATP-binding cassette sub-family G member 4 OS=Homo sapiens OX=9606 GN=ABCG4 PE=1 SV=2)	564842
ENSDARG00000044980	kpna6	karyopherin alpha 6 (importin alpha 7) [Source:ZFIN;Acc:ZDB-GENE-130530-626]	1973	0.546456	-0.871822	0.00109087	0.0123523	no	down	0.685518	-0.544734	0.0243949	0.0445633	no	down	1.29787	0.376142	0.0851137	0.132702	no	up	ROK35742.1(Importin subunit alpha-7 [Anabarilius grahami])	GO:0005737(cellular_component:cytoplasm); GO:0008139(molecular_function:nuclear localization sequence binding); GO:0005634(cellular_component:nucleus); GO:0006606(biological_process:protein import into nucleus); GO:0006607(biological_process:NLS-bearing protein import into nucleus); GO:0005654(cellular_component:nucleoplasm); GO:0061608(molecular_function:nuclear import signal receptor activity);…	K15042	KPNA5_6	map05207(Chemical carcinogenesis - receptor activation); map05164(Influenza A); map03013(Nucleocytoplasmic transport)	COG5064(U:Intracellular trafficking, secretion, and vesicular transport)	COG5064(importin subunit alpha)	PF00514.25(Arm:Armadillo/beta-catenin-like repeat); PF01749.22(IBB:Importin beta binding domain); PF16186.7(Arm_3:Atypical Arm repeat); PF13513.8(HEAT_EZ:HEAT-like repeat); PF13646.8(HEAT_2:HEAT repeats); PF02985.24(HEAT:HEAT repeat)	sp|Q0V7M0|IMA7_BOVIN(Importin subunit alpha-7 OS=Bos taurus OX=9913 GN=KPNA6 PE=2 SV=1)	100149852
ENSDARG00000100601	CU019562.1		901	3.05882	1.61297	0.00880991	0.0612665	no	up	0.743374	-0.427839	0.492061	0.577221	no	down	0.251017	-1.99414	0.000284282	0.000730839	yes	down
ENSDARG00000076559	rb1cc1	RB1-inducible coiled-coil 1 [Source:ZFIN;Acc:ZDB-GENE-130206-1]	4869	0.859754	-0.218004	0.284758	0.566346	no	down	0.629355	-0.668055	0.0010712	0.00273835	no	down	0.757713	-0.400277	0.00166281	0.00376769	no	down	XP_009300473.1(RB1-inducible coiled-coil protein 1 [Danio rerio])	GO:0019898(cellular_component:extrinsic component of membrane); GO:0034045(cellular_component:pre-autophagosomal structure membrane); GO:0006996(biological_process:organelle organization); GO:0000422(biological_process:mitophagy); GO:0030242(biological_process:pexophagy); GO:0006914(biological_process:autophagy); GO:1990316(cellular_component:ATG1/ULK1 kinase complex); GO:0061723(biological_proce…	K17589	RB1CC1	map05010(Alzheimer disease); map05016(Huntington disease); map05017(Spinocerebellar ataxia); map05014(Amyotrophic lateral sclerosis); map04211(Longevity regulating pathway); map05022(Pathways of neurodegeneration - multiple diseases); map04140(Autophagy - animal)	ENOG410XSY4(S:Function unknown)	ENOG410XSY4(RB1-inducible coiled-coil 1)	PF10377.11(ATG11:Autophagy-related protein 11); PF04108.14(ATG17_like:Autophagy protein ATG17-like domain)	sp|Q9ESK9|RBCC1_MOUSE(RB1-inducible coiled-coil protein 1 OS=Mus musculus OX=10090 GN=Rb1cc1 PE=1 SV=3)	100332174
ENSDARG00000070164	ubr2	ubiquitin protein ligase E3 component n-recognin 2 [Source:ZFIN;Acc:ZDB-GENE-081107-29]	6069	0.453622	-1.14044	3.94e-06	0.000105636	yes	down	0.53038	-0.914901	0.000663362	0.00177913	no	down	1.20514	0.269197	0.198932	0.274252	no	up	XP_001921590.3(E3 ubiquitin-protein ligase UBR2 isoform X6 [Danio rerio])	GO:0005737(cellular_component:cytoplasm); GO:0033522(biological_process:histone H2A ubiquitination); GO:0048856(biological_process:anatomical structure development); GO:0000151(cellular_component:ubiquitin ligase complex); GO:0016567(biological_process:protein ubiquitination); GO:0016740(molecular_function:transferase activity); GO:0030163(biological_process:protein catabolic process); GO:0046872…	K10626	UBR2		ENOG410XPQU(O:Posttranslational modification, protein turnover, chaperones)	ENOG410XPQU(ubiquitin protein ligase E3 component (N-recognin))	PF18995.2(PRT6_C:Proteolysis_6 C-terminal); PF02617.19(ClpS:ATP-dependent Clp protease adaptor protein ClpS); PF02207.22(zf-UBR:Putative zinc finger in N-recognin (UBR box))	sp|Q8IWV8|UBR2_HUMAN(E3 ubiquitin-protein ligase UBR2 OS=Homo sapiens OX=9606 GN=UBR2 PE=1 SV=1)	559136
ENSDARG00000075556	luzp1	leucine zipper protein 1 [Source:ZFIN;Acc:ZDB-GENE-060810-90]	8327	1.51066	0.595177	0.0601599	0.227938	no	up	2.77597	1.47299	1.52e-09	1.13e-08	yes	up	1.90055	0.926415	5.46e-05	0.000156844	no	up	XP_009291414.1(leucine zipper protein 1 [Danio rerio])	GO:0005575(cellular_component:cellular_component); GO:0008150(biological_process:biological_process); GO:0003674(molecular_function:molecular_function)	K25831	LUZP1		ENOG410Y6B5(Z:Cytoskeleton)	ENOG410Y6B5(Leucine zipper protein 1)		sp|Q9ESV1|LUZP1_RAT(Leucine zipper protein 1 OS=Rattus norvegicus OX=10116 GN=Luzp1 PE=1 SV=1)	558606
ENSDARG00000013020	dtnbb	dystrobrevin, beta b [Source:ZFIN;Acc:ZDB-GENE-070117-3]	2472	2.50806	1.32657	0.184394	0.446986	no	up	7.62691	2.9311	4.88e-06	2.01e-05	yes	up	3.15851	1.65924	0.000748263	0.00179357	yes	up	KAF4102403.1(hypothetical protein G5714_017203 [Onychostoma macrolepis])	GO:0005737(cellular_component:cytoplasm); GO:0045202(cellular_component:synapse); GO:0005886(cellular_component:plasma membrane); GO:0046872(molecular_function:metal ion binding); GO:0099536(biological_process:synaptic signaling); GO:0008270(molecular_function:zinc ion binding)				ENOG410XP3C(S:Function unknown)	ENOG410XP3C(dystrobrevin)	PF09068.13(EF-hand_2:EF hand); PF09069.13(EF-hand_3:EF-hand); PF00569.19(ZZ:Zinc finger, ZZ type); PF03107.18(C1_2:C1 domain)	sp|O70585|DTNB_MOUSE(Dystrobrevin beta OS=Mus musculus OX=10090 GN=Dtnb PE=1 SV=3)	559786
ENSDARG00000077393	tradv27.0	T-cell receptor alpha/delta variable 27.0 [Source:ZFIN;Acc:ZDB-GENE-141212-14]	414	1	0	1	1	no test	no test	1	0	1	1	no test	no test	1	0	1	1	no test	no test	CAD24444.2(TCR-alpha V segment II-51, partial [Danio rerio])	GO:0016021(cellular_component:integral component of membrane); GO:0004801(molecular_function:sedoheptulose-7-phosphate:D-glyceraldehyde-3-phosphate glyceronetransferase activity); GO:0005975(biological_process:carbohydrate metabolic process); GO:0006098(biological_process:pentose-phosphate shunt)				ENOG410YTGF(S:Function unknown); ENOG410YSQV(S:Function unknown)	ENOG410YTGF(T cell receptor alpha, variable); ENOG410YSQV(T cell receptor alpha variable)	PF07686.19(V-set:Immunoglobulin V-set domain); PF13927.8(Ig_3:Immunoglobulin domain); PF00047.27(ig:Immunoglobulin domain)	sp|P01739|TVA2_MOUSE(T-cell receptor alpha chain V region 2B4 OS=Mus musculus OX=10090 PE=1 SV=1)
ENSDARG00000057100	zwilch	zwilch kinetochore protein [Source:NCBI gene;Acc:336439]	1984	0.738167	-0.437981	0.303675	0.585028	no	down	0.607922	-0.718042	0.129125	0.189067	no	down	0.856116	-0.224122	0.488689	0.568091	no	down	AAI16507.1(Si:ch211-242m18.4 protein, partial [Danio rerio])	GO:1990423(cellular_component:RZZ complex); GO:0051301(biological_process:cell division); GO:0000777(cellular_component:condensed chromosome kinetochore); GO:0072413(biological_process:signal transduction involved in mitotic cell cycle checkpoint); GO:0007049(biological_process:cell cycle); GO:0007093(biological_process:mitotic cell cycle checkpoint)	K11579	ZWILCH		ENOG410Y8MB(S:Function unknown)	ENOG410Y8MB(Zwilch, kinetochore associated, homolog (Drosophila))	PF09817.11(Zwilch:RZZ complex, subunit zwilch)	sp|A5WWB6|ZWILC_DANRE(Protein zwilch homolog OS=Danio rerio OX=7955 GN=zwilch PE=2 SV=1)	336439
ENSDARG00000076572	crygm2d7	crystallin, gamma M2d7 [Source:ZFIN;Acc:ZDB-GENE-060918-5]	920	0.444006	-1.17135	0.268696	0.549283	no	down	0.604189	-0.726929	0.313776	0.399466	no	down	1.40224	0.487737	0.604842	0.674482	no	up	NP_001038572.1(crystallin, gamma M2d7 [Danio rerio])	GO:0002088(biological_process:lens development in camera-type eye); GO:0007601(biological_process:visual perception); GO:0005212(molecular_function:structural constituent of eye lens)	K23483	CRYG		ENOG4110RC1(S:Function unknown)	ENOG4110RC1(XTALbg)	PF00030.21(Crystall:Beta/Gamma crystallin); PF18258.3(IL4_i_Ig:Interleukin-4 inducing immunoglobulin-binding domain)	sp|P10044|CRGM2_CYPCA(Gamma-crystallin M2 OS=Cyprinus carpio OX=7962 PE=2 SV=1)	566558
ENSDARG00000003244	gbp3	guanylate binding protein 3 [Source:ZFIN;Acc:ZDB-GENE-070912-176]	2898	0.856197	-0.223986	0.515468	0.760668	no	down	0.246681	-2.01928	1.39e-06	6.31e-06	yes	down	0.298492	-1.74424	6.21e-10	3.13e-09	yes	down	XP_021334242.1(caspase recruitment domain-containing protein 8 isoform X3 [Danio rerio])	GO:0005737(cellular_component:cytoplasm); GO:0045087(biological_process:innate immune response); GO:0003924(molecular_function:GTPase activity); GO:0006954(biological_process:inflammatory response); GO:0042981(biological_process:regulation of apoptotic process); GO:0050896(biological_process:response to stimulus); GO:0005525(molecular_function:GTP binding)	K20899	GBP1_3_4_7	map04621(NOD-like receptor signaling pathway)	ENOG410ZQIE(O:Posttranslational modification, protein turnover, chaperones); ENOG410XR6Z(S:Function unknown)	ENOG410ZQIE(apoptosis-related cysteine peptidase); ENOG410XR6Z(Guanylate binding protein)	PF02263.21(GBP:Guanylate-binding protein, N-terminal domain); PF02841.16(GBP_C:Guanylate-binding protein, C-terminal domain); PF13553.8(FIIND:Function to find); PF00619.23(CARD:Caspase recruitment domain)	sp|Q5D1D6|GBP1_CHLAE(Guanylate-binding protein 1 OS=Chlorocebus aethiops OX=9534 GN=GBP1 PE=2 SV=1)	100170660
ENSDARG00000018190	get3	guided entry of tail-anchored proteins factor 3, ATPase [Source:NCBI gene;Acc:325704]	4613	0.694158	-0.526665	0.0433452	0.184456	no	down	0.985443	-0.0211557	0.909066	0.932465	no	down	1.46486	0.550762	0.00805051	0.0160172	no	up	XP_016111137.1(PREDICTED: ATPase asna1-like [Sinocyclocheilus grahami])	GO:0016787(molecular_function:hydrolase activity); GO:0005783(cellular_component:endoplasmic reticulum); GO:0045048(biological_process:protein insertion into ER membrane); GO:0006620(biological_process:posttranslational protein targeting to membrane); GO:0007416(biological_process:synapse assembly); GO:0016887(molecular_function:ATPase activity); GO:0043529(cellular_component:GET complex); GO:004…	K01551	arsA, ASNA1, GET3		COG0003(P:Inorganic ion transport and metabolism)	COG0003(ATPase required for the post-translational delivery of tail-anchored (TA) proteins to the endoplasmic reticulum. Recognizes and selectively binds the transmembrane domain of TA proteins in the cytosol. This complex then targets to the endoplasmic reticulum by membrane-bound receptors, where the tail- anchored protein is released for insertion. This process is regulated by ATP binding and …	PF02374.17(ArsA_ATPase:Anion-transporting ATPase); PF13614.8(AAA_31:AAA domain); PF01656.25(CbiA:CobQ/CobB/MinD/ParA nucleotide binding domain); PF10609.11(ParA:NUBPL iron-transfer P-loop NTPase); PF00142.20(Fer4_NifH:4Fe-4S iron sulfur cluster binding proteins, NifH/frxC family)	sp|Q6IQE5|GET3_DANRE(ATPase GET3 OS=Danio rerio OX=7955 GN=get3 PE=1 SV=1)	325704
ENSDARG00000082084	NC-002333.14		69	1	0	1	1	no test	no test	1	0	1	1	no test	no test	1	0	1	1	no test	no test		GO:0006412(biological_process:translation); GO:0030533(molecular_function:triplet codon-amino acid adaptor activity)
ENSDARG00000063321	rabl2	RAB, member of RAS oncogene family-like 2 [Source:ZFIN;Acc:ZDB-GENE-060503-464]	1515	0.896416	-0.157759	0.640624	0.835623	no	down	0.600905	-0.734791	0.00962621	0.0196691	no	down	0.69249	-0.530136	0.0912474	0.140941	no	down	NP_001038428.1(RAB, member of RAS oncogene family-like 2 [Danio rerio])	GO:0006886(biological_process:intracellular protein transport); GO:0003924(molecular_function:GTPase activity); GO:0012505(cellular_component:endomembrane system); GO:0005525(molecular_function:GTP binding)	K07931	RABL2		COG1100(S:Function unknown)	COG1100(GTP-binding Protein)	PF00071.24(Ras:Ras family); PF08477.15(Roc:Ras of Complex, Roc, domain of DAPkinase); PF00025.23(Arf:ADP-ribosylation factor family); PF00009.29(GTP_EFTU:Elongation factor Tu GTP binding domain); PF09439.12(SRPRB:Signal recognition particle receptor beta subunit); PF01926.25(MMR_HSR1:50S ribosome-binding GTPase)	sp|Q5R573|RBL2A_PONAB(Rab-like protein 2A OS=Pongo abelii OX=9601 GN=RABL2A PE=2 SV=1)	561568
ENSDARG00000105398	dnajc14	DnaJ (Hsp40) homolog, subfamily C, member 14 [Source:ZFIN;Acc:ZDB-GENE-121105-7]	2706	0.456118	-1.13252	0.265108	0.545633	no	down	8.76798	3.13225	3.47e-08	2.06e-07	yes	up	19.8213	4.30898	3.17e-22	4.11e-21	yes	up	XP_009304048.1(dnaJ homolog subfamily C member 14 [Danio rerio])	GO:0050780(molecular_function:dopamine receptor binding)	K09534	DNAJC14		ENOG410Z2TP(O:Posttranslational modification, protein turnover, chaperones)	ENOG410Z2TP(DnaJ (Hsp40) homolog, subfamily C, member 14)	PF14901.8(Jiv90:Cleavage inducing molecular chaperone); PF00226.33(DnaJ:DnaJ domain)	sp|Q921R4|DJC14_MOUSE(DnaJ homolog subfamily C member 14 OS=Mus musculus OX=10090 GN=Dnajc14 PE=2 SV=2)	100535820
ENSDARG00000033604	lrpap1	low density lipoprotein receptor-related protein associated protein 1 [Source:ZFIN;Acc:ZDB-GENE-030131-5871]	2123	0.406794	-1.29763	7.38e-09	3.66e-07	yes	down	0.332827	-1.58716	2.03e-05	7.49e-05	yes	down	0.845489	-0.242142	0.492333	0.571596	no	down	NP_958463.1(alpha-2-macroglobulin receptor-associated protein [Danio rerio])	GO:0048019(molecular_function:receptor antagonist activity); GO:0005783(cellular_component:endoplasmic reticulum); GO:0005793(cellular_component:endoplasmic reticulum-Golgi intermediate compartment); GO:2000272(biological_process:negative regulation of receptor activity); GO:0005801(cellular_component:cis-Golgi network); GO:0070326(molecular_function:very-low-density lipoprotein particle receptor…	K22290	LRPAP1	map04979(Cholesterol metabolism)	ENOG410YJFP(S:Function unknown)	ENOG410YJFP(low density lipoprotein receptor-related protein associated protein 1)	PF06401.13(Alpha-2-MRAP_C:Alpha-2-macroglobulin RAP, C-terminal domain); PF06400.13(Alpha-2-MRAP_N:Alpha-2-macroglobulin RAP, N-terminal domain)	sp|P30533|AMRP_HUMAN(Alpha-2-macroglobulin receptor-associated protein OS=Homo sapiens OX=9606 GN=LRPAP1 PE=1 SV=1)	333939
ENSDARG00000092166	si:dkey-147f3.8	si:dkey-147f3.8 [Source:ZFIN;Acc:ZDB-GENE-061009-32]	1362	0.764176	-0.388023	0.428346	0.697045	no	down	0.439931	-1.18465	0.00964662	0.0197037	yes	down	0.59721	-0.743689	0.0501005	0.083246	no	down	XP_017209056.1(uncharacterized protein LOC553461 isoform X7 [Danio rerio])	GO:0005737(cellular_component:cytoplasm); GO:0031146(biological_process:SCF-dependent proteasomal ubiquitin-dependent protein catabolic process); GO:0016567(biological_process:protein ubiquitination); GO:0006516(biological_process:glycoprotein catabolic process); GO:0019005(cellular_component:SCF ubiquitin ligase complex); GO:0005515(molecular_function:protein binding); GO:0030433(biological_proc…	K10099;K10100	FBXO2, NFB42;FBXO6	map04120(Ubiquitin mediated proteolysis); map04141(Protein processing in endoplasmic reticulum)	ENOG4111MF5(O:Posttranslational modification, protein turnover, chaperones)	ENOG4111MF5(F-box protein)	PF04300.15(FBA:F-box associated region); PF00646.35(F-box:F-box domain)	sp|Q923V4|FBX6_RAT(F-box only protein 6 OS=Rattus norvegicus OX=10116 GN=Fbxo6 PE=1 SV=1)	553461
ENSDARG00000087388	si:dkey-29b11.3	si:dkey-29b11.3 [Source:ZFIN;Acc:ZDB-GENE-100922-178]	747	0.148251	-2.75389	0.487345	1	no	down	0.150958	-2.72778	0.468089	1	no	down	1.03913	0.0553736	0.989173	1	no	up	NP_001373321.1(actin-binding Rho-activating protein-like [Danio rerio])	GO:0003779(molecular_function:actin binding); GO:0035025(biological_process:positive regulation of Rho protein signal transduction); GO:0051091(biological_process:positive regulation of sequence-specific DNA binding transcription factor activity); GO:0045944(biological_process:positive regulation of transcription from RNA polymerase II promoter); GO:0030017(cellular_component:sarcomere)				ENOG410XR7V(S:Function unknown)	ENOG410XR7V(actin-binding Rho activating protein)	PF14705.8(Costars:Costars)	sp|Q8BUZ1|ABRA_MOUSE(Actin-binding Rho-activating protein OS=Mus musculus OX=10090 GN=Abra PE=1 SV=1)	100007775
ENSDARG00000115302	pimr146	Pim proto-oncogene, serine/threonine kinase, related 146 [Source:ZFIN;Acc:ZDB-GENE-141211-42]	1644	1	0	1	1	no test	no test	1	0	1	1	no test	no test	1	0	1	1	no test	no test	XP_021328014.1(serine/threonine-protein kinase pim-1-like isoform X2 [Danio rerio])	GO:0005737(cellular_component:cytoplasm); GO:0007346(biological_process:regulation of mitotic cell cycle); GO:0006468(biological_process:protein phosphorylation); GO:0004674(molecular_function:protein serine/threonine kinase activity); GO:0043066(biological_process:negative regulation of apoptotic process); GO:0004672(molecular_function:protein kinase activity); GO:0046777(biological_process:prot…				COG0515(T:Signal transduction mechanisms)	COG0515(Serine Threonine protein kinase)	PF00069.27(Pkinase:Protein kinase domain); PF07714.19(PK_Tyr_Ser-Thr:Protein tyrosine and serine/threonine kinase)	sp|P11309|PIM1_HUMAN(Serine/threonine-protein kinase pim-1 OS=Homo sapiens OX=9606 GN=PIM1 PE=1 SV=4)	110438861
ENSDARG00000046021	CU914487.1	peptidase inhibitor 16-like [Source:NCBI gene;Acc:101883528]	468	1	0	1	1	no test	no test	1	0	1	1	no test	no test	1	0	1	1	no test	no test	XP_005162473.1(peptidase inhibitor 16-like [Danio rerio])	GO:0005576(cellular_component:extracellular region); GO:0005615(cellular_component:extracellular space)	K20412	PI16, CRISP9, CD364		COG2340(S:Function unknown)	COG2340(Scp-like extracellular)	PF00188.28(CAP:Cysteine-rich secretory protein family)	sp|Q9ET66|PI16_MOUSE(Peptidase inhibitor 16 OS=Mus musculus OX=10090 GN=Pi16 PE=1 SV=2)	101883528
ENSDARG00000103933	fancm	FA complementation group M [Source:ZFIN;Acc:ZDB-GENE-090929-1]	1380	3.63537	1.8621	0.000731474	0.00899201	yes	up	0.692784	-0.529522	0.441205	0.528573	no	down	0.198236	-2.33471	2.95e-10	1.54e-09	yes	down	NP_001107132.1(Fanconi anemia group M protein [Danio rerio])	GO:0071932(biological_process:replication fork reversal); GO:0000400(molecular_function:four-way junction DNA binding); GO:0009378(molecular_function:four-way junction helicase activity); GO:0045003(biological_process:double-strand break repair via synthesis-dependent strand annealing); GO:0006281(biological_process:DNA repair); GO:0004518(molecular_function:nuclease activity); GO:0036297(biologi…	K10896	FANCM	map03460(Fanconi anemia pathway)	COG1111(L:Replication, recombination and repair)	COG1111(helicase)	PF09444.12(MRC1:MRC1-like domain); PF02732.17(ERCC4:ERCC4 domain)	sp|A0A1D5PRR9|FANCM_CHICK(Fanconi anemia group M protein OS=Gallus gallus OX=9031 GN=FANCM PE=1 SV=1)
ENSDARG00000038099	gskip	gsk3b interacting protein [Source:NCBI gene;Acc:406744]	1901	0.85086	-0.233006	0.314935	0.596732	no	down	0.983688	-0.0237269	0.899179	0.925244	no	down	1.19373	0.255482	0.143556	0.208378	no	up	XP_021322813.1(GSK3-beta interaction protein isoform X1 [Danio rerio])	GO:0005737(cellular_component:cytoplasm); GO:0030111(biological_process:regulation of Wnt signaling pathway); GO:0051018(molecular_function:protein kinase A binding); GO:0019207(molecular_function:kinase regulator activity); GO:0060828(biological_process:regulation of canonical Wnt signaling pathway)				ENOG4111QBG(S:Function unknown)	ENOG4111QBG(GSK3B interacting protein)	PF05303.14(DUF727:Protein of unknown function (DUF727))	sp|Q7ZWI4|GSKIP_DANRE(GSK3-beta interaction protein OS=Danio rerio OX=7955 GN=gskip PE=2 SV=1)	406744
ENSDARG00000113172	BX469912.11		297	1	0	1	1	no test	no test	1	0	1	1	no test	no test	1	0	1	1	no test	no test	RXN24566.1(type I cytoskeletal 19-like protein [Labeo rohita])	GO:0005786(cellular_component:signal recognition particle, endoplasmic reticulum targeting); GO:0016192(biological_process:vesicle-mediated transport); GO:0016021(cellular_component:integral component of membrane); GO:0006915(biological_process:apoptotic process); GO:0006617(biological_process:SRP-dependent cotranslational protein targeting to membrane, signal sequence recognition); GO:0005198(mo…	K08826;K00109	HIPK;L2HGDH	map04218(Cellular senescence); map00650(Butanoate metabolism)
ENSDARG00000101549	nkx2.2b	NK2 homeobox 2b [Source:ZFIN;Acc:ZDB-GENE-050217-3]	1634	1.52258	0.606518	0.0631671	0.234638	no	up	0.647507	-0.627032	0.0276134	0.0496495	no	down	0.43952	-1.186	9.4e-06	3e-05	yes	down	NP_001007783.2(NK2 homeobox 2b [Danio rerio])	GO:0021508(biological_process:floor plate formation); GO:0021514(biological_process:ventral spinal cord interneuron differentiation); GO:0005634(cellular_component:nucleus); GO:0030154(biological_process:cell differentiation); GO:0006355(biological_process:regulation of transcription, DNA-templated); GO:0006357(biological_process:regulation of transcription from RNA polymerase II promoter); GO:00…	K08029	NKX2-2	map04950(Maturity onset diabetes of the young)	ENOG410XR21(K:Transcription)	ENOG410XR21(homeobox)	PF00046.31(Homeodomain:Homeodomain)	sp|P42586|NKX22_MOUSE(Homeobox protein Nkx-2.2 OS=Mus musculus OX=10090 GN=Nkx2-2 PE=1 SV=2)	493627
ENSDARG00000103553	sf3b3	splicing factor 3b, subunit 3 [Source:NCBI gene;Acc:406824]	4437	1.00192	0.00277314	0.988564	0.996504	no	up	1.17987	0.238629	0.240142	0.319599	no	up	1.21776	0.284229	0.0373874	0.0643203	no	up	Q1LVE8.1(RecName: Full=Splicing factor 3B subunit 3 [Danio rerio])	GO:0005515(molecular_function:protein binding); GO:0030620(molecular_function:U2 snRNA binding); GO:0005634(cellular_component:nucleus); GO:0000398(biological_process:mRNA splicing, via spliceosome); GO:0071005(cellular_component:U2-type precatalytic spliceosome); GO:0003676(molecular_function:nucleic acid binding); GO:0005686(cellular_component:U2 snRNP)	K12830	SF3B3, SAP130, RSE1	map03040(Spliceosome)	ENOG410XPFQ(A:RNA processing and modification)	ENOG410XPFQ(Splicing factor 3b subunit)	PF10433.11(MMS1_N:Mono-functional DNA-alkylating methyl methanesulfonate N-term); PF03178.17(CPSF_A:CPSF A subunit region)	sp|Q1LVE8|SF3B3_DANRE(Splicing factor 3B subunit 3 OS=Danio rerio OX=7955 GN=sf3b3 PE=2 SV=1)	406824
ENSDARG00000076307	si:zfos-2070c2.3	si:zfos-2070c2.3 [Source:ZFIN;Acc:ZDB-GENE-091204-413]	2229	1	0	1	1	no test	no test	1	0	1	1	no test	no test	1	0	1	1	no test	no test	XP_009302413.1(rano class II histocompatibility antigen, A beta chain-like [Danio rerio])	GO:0019882(biological_process:antigen processing and presentation); GO:0016020(cellular_component:membrane); GO:0042613(cellular_component:MHC class II protein complex); GO:0016021(cellular_component:integral component of membrane); GO:0006955(biological_process:immune response)	K06752	MHC2	map05140(Leishmaniasis); map04514(Cell adhesion molecules); map05164(Influenza A); map05145(Toxoplasmosis); map05310(Asthma); map05332(Graft-versus-host disease); map04659(Th17 cell differentiation); map04658(Th1 and Th2 cell differentiation); map05168(Herpes simplex virus 1 infection); map05169(Epstein-Barr virus infection); map04940(Type I diabetes mellitus); map04145(Phagosome); map04640(Hemat…	ENOG410YI0S(U:Intracellular trafficking, secretion, and vesicular transport)	ENOG410YI0S(Major histocompatibility complex class II)	PF07654.17(C1-set:Immunoglobulin C1-set domain); PF00969.21(MHC_II_beta:Class II histocompatibility antigen, beta domain); PF08205.14(C2-set_2:CD80-like C2-set immunoglobulin domain); PF13927.8(Ig_3:Immunoglobulin domain)	sp|P18470|HB2D_CANLF(DLA class II histocompatibility antigen, DR-1 beta chain OS=Canis lupus familiaris OX=9615 PE=2 SV=1)	100332219
ENSDARG00000086744	znf1152	zinc finger protein 1152 [Source:ZFIN;Acc:ZDB-GENE-050208-482]	584	3.67156	1.87639	1.55e-05	0.000349672	yes	up	1.50644	0.591143	0.169907	0.238882	no	up	0.42441	-1.23647	5.08e-05	0.000146364	yes	down	NP_001076567.1(zinc finger protein 1174 [Danio rerio])	GO:0005634(cellular_component:nucleus); GO:0001228(molecular_function:transcriptional activator activity, RNA polymerase II transcription regulatory region sequence-specific binding); GO:0006357(biological_process:regulation of transcription from RNA polymerase II promoter); GO:0000977(molecular_function:RNA polymerase II regulatory region sequence-specific DNA binding); GO:0000978(molecular_func…				COG5048(S:Function unknown)	COG5048(Zinc finger protein)
ENSDARG00000115323	BX548067.3		178	1	0	1	1	no test	no test	1	0	1	1	no test	no test	1	0	1	1	no test	no test	KAG9269802.1(hypothetical protein AMEX_G16867 [Astyanax mexicanus])
ENSDARG00000088247	si:ch1073-303k11.2	si:ch1073-303k11.2 [Source:ZFIN;Acc:ZDB-GENE-141216-99]	2532	0.730387	-0.453267	0.227602	0.501715	no	down	0.461935	-1.11424	0.0040502	0.00909397	yes	down	0.649972	-0.62155	0.0542943	0.0894425	no	down	XP_021336754.1(LRRN4 C-terminal-like protein [Danio rerio])	GO:0016021(cellular_component:integral component of membrane); GO:0016020(cellular_component:membrane); GO:0005515(molecular_function:protein binding)				ENOG410YNYQ(S:Function unknown); ENOG4110RKU(S:Function unknown)	ENOG410YNYQ(LRRN4 C-terminal like); ENOG4110RKU(-)		sp|Q8ND94|LRN4L_HUMAN(LRRN4 C-terminal-like protein OS=Homo sapiens OX=9606 GN=LRRN4CL PE=2 SV=1)	100333296
ENSDARG00000104219	gpc6b	glypican 6b [Source:ZFIN;Acc:ZDB-GENE-130515-2]	1632	1	0	1	1	no test	no test	1	0	1	1	no test	no test	1	0	1	1	no test	no test	NP_001274470.1(glypican-6b precursor [Danio rerio])	GO:1905606(biological_process:regulation of presynapse assembly); GO:1905475(biological_process:regulation of protein localization to membrane); GO:0009966(biological_process:regulation of signal transduction); GO:0009986(cellular_component:cell surface); GO:0016020(cellular_component:membrane); GO:0046658(cellular_component:anchored component of plasma membrane); GO:0099560(biological_process:sy…				ENOG410XST2(O:Posttranslational modification, protein turnover, chaperones)	ENOG410XST2(Cell surface proteoglycan that bears heparan sulfate (By similarity))	PF01153.21(Glypican:Glypican)	sp|Q9R087|GPC6_MOUSE(Glypican-6 OS=Mus musculus OX=10090 GN=Gpc6 PE=1 SV=1)	100331176
ENSDARG00000099796	si:dkey-285b23.3	si:dkey-285b23.3 [Source:ZFIN;Acc:ZDB-GENE-131127-31]	1776	1.89236	0.920185	0.495583	0.746438	no	up	0.901798	-0.149123	0.916249	0.937804	no	down	0.492034	-1.02317	0.439659	0.522683	no	down	XP_001345820.6(NXPE family member 3-like isoform X1 [Danio rerio])	GO:0016021(cellular_component:integral component of membrane); GO:0016020(cellular_component:membrane)				ENOG410XTHH(S:Function unknown); ENOG4111F9B(S:Function unknown)	ENOG410XTHH(neurexophilin and PC-esterase domain family, member 3); ENOG4111F9B(Neurexophilin)	PF06312.14(Neurexophilin:Neurexophilin); PF00630.21(Filamin:Filamin/ABP280 repeat)	sp|A2VDP6|NXPE3_BOVIN(NXPE family member 3 OS=Bos taurus OX=9913 GN=NXPE3 PE=2 SV=1)	100007318
ENSDARG00000103835	CABZ01004882.1		119	1	0	1	1	no test	no test	1	0	1	1	no test	no test	1	0	1	1	no test	no test		GO:0003735(molecular_function:structural constituent of ribosome); GO:0005840(cellular_component:ribosome)
ENSDARG00000092080	znf1044	zinc finger protein 1044 [Source:ZFIN;Acc:ZDB-GENE-110914-55]	846	0.627541	-0.672219	0.869148	1	no	down	28.2272	4.81901	0.00397043	0.0089369	yes	up	46.5183	5.53973	0.00254981	0.00560189	yes	up	XP_017211221.1(gastrula zinc finger protein XlCGF8.2DB-like [Danio rerio])	GO:0005634(cellular_component:nucleus); GO:0006357(biological_process:regulation of transcription from RNA polymerase II promoter); GO:0000977(molecular_function:RNA polymerase II regulatory region sequence-specific DNA binding); GO:0000981(molecular_function:RNA polymerase II transcription factor activity, sequence-specific DNA binding)				COG5048(S:Function unknown)	COG5048(Zinc finger protein)	PF13465.8(zf-H2C2_2:Zinc-finger double domain); PF00096.28(zf-C2H2:Zinc finger, C2H2 type); PF13894.8(zf-C2H2_4:C2H2-type zinc finger)		108183927
ENSDARG00000093997	si:dkey-9i23.15	si:dkey-9i23.15 [Source:ZFIN;Acc:ZDB-GENE-090313-361]	1429	1.35918	0.442736	0.224701	0.498268	no	up	3.20202	1.67898	5.85e-11	5.32e-10	yes	up	2.43278	1.28261	2.12e-08	9.19e-08	yes	up	NP_001139031.1(transmembrane protein 109 precursor [Danio rerio])	GO:0060548(biological_process:negative regulation of cell death); GO:0016021(cellular_component:integral component of membrane); GO:0071480(biological_process:cellular response to gamma radiation); GO:0042771(biological_process:intrinsic apoptotic signaling pathway in response to DNA damage by p53 class mediator)				ENOG4110QHC(S:Function unknown)	ENOG4110QHC(-)	PF14965.8(BRI3BP:Negative regulator of p53/TP53)	sp|Q6AYQ4|TM109_RAT(Transmembrane protein 109 OS=Rattus norvegicus OX=10116 GN=Tmem109 PE=2 SV=1)	555790
ENSDARG00000045842	zgc:113263	zgc:113263 [Source:ZFIN;Acc:ZDB-GENE-050306-34]	4820	0.840387	-0.250873	0.301339	0.582398	no	down	0.62344	-0.681677	0.0127545	0.0251684	no	down	0.766457	-0.383723	0.0972951	0.148755	no	down	NP_001013349.2(uncharacterized protein LOC503753 [Danio rerio])	GO:0042162(molecular_function:telomeric DNA binding); GO:1904356(biological_process:regulation of telomere maintenance via telomere lengthening); GO:0070187(cellular_component:telosome); GO:0005515(molecular_function:protein binding); GO:0016233(biological_process:telomere capping)				ENOG410Y0AZ(S:Function unknown)	ENOG410Y0AZ(SANT)	PF13837.8(Myb_DNA-bind_4:Myb/SANT-like DNA-binding domain); PF14973.8(TINF2_N:TERF1-interacting nuclear factor 2 N-terminus); PF10545.11(MADF_DNA_bdg:Alcohol dehydrogenase transcription factor Myb/SANT-like); PF12776.9(Myb_DNA-bind_3:Myb/SANT-like DNA-binding domain)	sp|P17040|ZSC20_HUMAN(Zinc finger and SCAN domain-containing protein 20 OS=Homo sapiens OX=9606 GN=ZSCAN20 PE=1 SV=3)	503753
ENSDARG00000015088	dnajb11	DnaJ heat shock protein family (Hsp40) member B11 [Source:ZFIN;Acc:ZDB-GENE-031113-9]	2295	0.470099	-1.08896	6.06e-08	2.51e-06	yes	down	0.935723	-0.0958459	0.675347	0.742431	no	down	2.05827	1.04143	4.21e-07	1.59e-06	yes	up	XP_005167735.1(dnaJ homolog subfamily B member 11 isoform X1 [Danio rerio])	GO:0051787(molecular_function:misfolded protein binding); GO:0051604(biological_process:protein maturation); GO:0006457(biological_process:protein folding); GO:0005783(cellular_component:endoplasmic reticulum); GO:0051082(molecular_function:unfolded protein binding)	K09517	DNAJB11	map04141(Protein processing in endoplasmic reticulum)	COG0484(O:Posttranslational modification, protein turnover, chaperones)	COG0484(ATP binding to DnaK triggers the release of the substrate protein, thus completing the reaction cycle. Several rounds of ATP-dependent interactions between DnaJ, DnaK and GrpE are required for fully efficient folding. Also involved, together with DnaK and GrpE, in the DNA replication of plasmids through activation of initiation proteins (By similarity))	PF01556.20(DnaJ_C:DnaJ C terminal domain); PF00226.33(DnaJ:DnaJ domain)	sp|Q99KV1|DJB11_MOUSE(DnaJ homolog subfamily B member 11 OS=Mus musculus OX=10090 GN=Dnajb11 PE=1 SV=1)	386709
ENSDARG00000110531	BX284620.1		115	1	0	1	1	no test	no test	1	0	1	1	no test	no test	1	0	1	1	no test	no test		GO:0003735(molecular_function:structural constituent of ribosome); GO:0005840(cellular_component:ribosome)
ENSDARG00000056917	si:rp71-45g20.4	si:rp71-45g20.4 [Source:ZFIN;Acc:ZDB-GENE-070912-709]	1030	1.79699	0.845584	0.0298983	0.143565	no	up	0.0251436	-5.31367	8.43e-17	1.61e-15	yes	down	0.0146056	-6.09733	9.97e-32	2.17e-30	yes	down	XP_021328122.1(E3 ubiquitin-protein ligase RBBP6-like [Danio rerio])	GO:0005634(cellular_component:nucleus); GO:0016567(biological_process:protein ubiquitination); GO:0006511(biological_process:ubiquitin-dependent protein catabolic process); GO:0008270(molecular_function:zinc ion binding); GO:0046872(molecular_function:metal ion binding); GO:0061630(molecular_function:ubiquitin protein ligase activity); GO:0006397(biological_process:mRNA processing)				COG5222(S:Function unknown)	COG5222(Retinoblastoma binding protein 6)	PF08783.13(DWNN:DWNN domain)	sp|Q7Z6E9|RBBP6_HUMAN(E3 ubiquitin-protein ligase RBBP6 OS=Homo sapiens OX=9606 GN=RBBP6 PE=1 SV=1)	100006347
ENSDARG00000094981	chst12b	carbohydrate (chondroitin 4) sulfotransferase 12b [Source:ZFIN;Acc:ZDB-GENE-090312-144]	1032	1	0	1	1	no test	no test	1	0	1	1	no test	no test	1	0	1	1	no test	no test	XP_001338050.2(carbohydrate sulfotransferase 12-like [Danio rerio])	GO:0005794(cellular_component:Golgi apparatus); GO:0005975(biological_process:carbohydrate metabolic process); GO:0016021(cellular_component:integral component of membrane); GO:0016020(cellular_component:membrane); GO:0008146(molecular_function:sulfotransferase activity); GO:0000139(cellular_component:Golgi membrane); GO:0030166(biological_process:proteoglycan biosynthetic process); GO:0016740(mo…	K04742	CHST12	map00532(Glycosaminoglycan biosynthesis - chondroitin sulfate / dermatan sulfate)	ENOG4111GJR(S:Function unknown)	ENOG4111GJR(carbohydrate)	PF03567.16(Sulfotransfer_2:Sulfotransferase family)	sp|Q99LL3|CHSTC_MOUSE(Carbohydrate sulfotransferase 12 OS=Mus musculus OX=10090 GN=Chst12 PE=2 SV=2)	797576
ENSDARG00000096358	BX957344.1		767	1	0	1	1	no test	no test	1	0	1	1	no test	no test	1	0	1	1	no test	no test
ENSDARG00000096280	ighz	immunoglobulin heavy constant zeta [Source:ZFIN;Acc:ZDB-GENE-040513-8]	1454	0.627541	-0.672219	0.869148	1	no	down	0.631198	-0.663835	0.870766	1	no	down	1.03913	0.0553736	0.989173	1	no	up	AAT67444.1(immunoglobulin Z heavy chain constant region, partial [Danio rerio])	GO:0045087(biological_process:innate immune response); GO:0009897(cellular_component:external side of plasma membrane); GO:0050853(biological_process:B cell receptor signaling pathway); GO:0016021(cellular_component:integral component of membrane); GO:0016020(cellular_component:membrane); GO:0006910(biological_process:phagocytosis, recognition); GO:0006911(biological_process:phagocytosis, engulfm…	K09624	PRSS12		ENOG4111XUQ(S:Function unknown); ENOG410ZM6W(S:Function unknown)	ENOG4111XUQ(immunoglobulin heavy constant); ENOG410ZM6W(IGc1)	PF07654.17(C1-set:Immunoglobulin C1-set domain); PF00047.27(ig:Immunoglobulin domain)	sp|P01867|IGG2B_MOUSE(Ig gamma-2B chain C region OS=Mus musculus OX=10090 GN=Igh-3 PE=1 SV=3)
ENSDARG00000096395	ighv11-1	immunoglobulin heavy variable 11-1 [Source:ZFIN;Acc:ZDB-GENE-040514-36]	362	1	0	1	1	no test	no test	1	0	1	1	no test	no test	1	0	1	1	no test	no test	AAU06726.1(immunoglobulin zeta heavy chain, partial [Danio rerio])	GO:0009897(cellular_component:external side of plasma membrane); GO:0050853(biological_process:B cell receptor signaling pathway); GO:0045087(biological_process:innate immune response); GO:0006910(biological_process:phagocytosis, recognition); GO:0006911(biological_process:phagocytosis, engulfment); GO:0042742(biological_process:defense response to bacterium); GO:0003823(molecular_function:antige…	K06856;K17341	IGH;HMCN	map05140(Leishmaniasis); map05310(Asthma); map04650(Natural killer cell mediated cytotoxicity); map05146(Amoebiasis); map05330(Allograft rejection); map05169(Epstein-Barr virus infection); map05143(African trypanosomiasis); map04640(Hematopoietic cell lineage); map04072(Phospholipase D signaling pathway); map05135(Yersinia infection); map05130(Pathogenic Escherichia coli infection); map05171(Coro…	ENOG4110QVM(S:Function unknown); ENOG410YMG4(S:Function unknown)	ENOG4110QVM(IGv); ENOG410YMG4(immunoglobulin heavy variable)	PF07686.19(V-set:Immunoglobulin V-set domain); PF07679.18(I-set:Immunoglobulin I-set domain); PF13927.8(Ig_3:Immunoglobulin domain); PF00047.27(ig:Immunoglobulin domain)	sp|A0A0B4J1X8|HV343_HUMAN(Immunoglobulin heavy variable 3-43 OS=Homo sapiens OX=9606 GN=IGHV3-43 PE=3 SV=1)
ENSDARG00000095332	si:dkey-14d8.1	si:dkey-14d8.1 [Source:ZFIN;Acc:ZDB-GENE-041210-86]	5928	0.477489	-1.06646	0.156358	0.406099	no	down	1.72218	0.784237	0.00532905	0.0116158	no	up	3.72667	1.89789	0.00774289	0.0154627	yes	up	XP_687028.3(zinc finger protein 543 isoform X1 [Danio rerio])	GO:0006357(biological_process:regulation of transcription from RNA polymerase II promoter); GO:0000977(molecular_function:RNA polymerase II regulatory region sequence-specific DNA binding); GO:0000981(molecular_function:RNA polymerase II transcription factor activity, sequence-specific DNA binding)				COG5048(S:Function unknown); ENOG410Z499(K:Transcription)	COG5048(Zinc finger protein); ENOG410Z499(TERF1 (TRF1)-interacting nuclear factor 2)	PF13465.8(zf-H2C2_2:Zinc-finger double domain); PF14973.8(TINF2_N:TERF1-interacting nuclear factor 2 N-terminus); PF00096.28(zf-C2H2:Zinc finger, C2H2 type); PF13894.8(zf-C2H2_4:C2H2-type zinc finger); PF13912.8(zf-C2H2_6:C2H2-type zinc finger)		558690
ENSDARG00000077785	atf5b	activating transcription factor 5b [Source:ZFIN;Acc:ZDB-GENE-030131-2637]	6504	1.22941	0.297971	0.272772	0.553649	no	up	1.54121	0.624067	0.00658266	0.0140377	no	up	1.2969	0.375066	0.0400713	0.0683997	no	up	XP_021322033.1(uncharacterized protein atf5b isoform X1 [Danio rerio])	GO:0003700(molecular_function:transcription factor activity, sequence-specific DNA binding); GO:0005634(cellular_component:nucleus); GO:0001228(molecular_function:transcriptional activator activity, RNA polymerase II transcription regulatory region sequence-specific binding); GO:0006355(biological_process:regulation of transcription, DNA-templated); GO:0006357(biological_process:regulation of tra…	K09044	ATF5		ENOG4111ZXT(K:Transcription)	ENOG4111ZXT(Activating transcription factor)	PF00170.23(bZIP_1:bZIP transcription factor); PF07716.17(bZIP_2:Basic region leucine zipper)	sp|Q9Y2D1|ATF5_HUMAN(Cyclic AMP-dependent transcription factor ATF-5 OS=Homo sapiens OX=9606 GN=ATF5 PE=1 SV=4)	567253
ENSDARG00000073867	rex1bd	required for excision 1-B domain containing [Source:ZFIN;Acc:ZDB-GENE-081031-40]	1083	0.564375	-0.825275	0.0867773	0.284725	no	down	0.684485	-0.54691	0.158346	0.225131	no	down	1.24937	0.321201	0.452051	0.534668	no	up	NP_001243088.1(required for excision 1-B domain-containing protein [Danio rerio])					ENOG4111IFY(S:Function unknown)	ENOG4111IFY(chromosome 19 open reading frame 60)	PF14966.8(DNA_repr_REX1B:DNA repair REX1-B)	sp|Q17Q97|REX1B_BOVIN(Required for excision 1-B domain-containing protein OS=Bos taurus OX=9913 GN=REX1BD PE=2 SV=1)	564601
ENSDARG00000081785	dre-let-7a-2	dre-let-7a-2 [Source:miRBase;Acc:MI0001858]	84	1	0	1	1	no test	no test	1	0	1	1	no test	no test	1	0	1	1	no test	no test		GO:0035195(biological_process:gene silencing by miRNA)	K16980	MIRLET7	map05207(Chemical carcinogenesis - receptor activation); map05206(MicroRNAs in cancer); map04361(Axon regeneration)					100033534
ENSDARG00000037488	canx	calnexin [Source:ZFIN;Acc:ZDB-GENE-040426-2797]	4225	0.569253	-0.812859	0.0048378	0.0397459	no	down	0.97682	-0.0338349	0.911537	0.934369	no	down	1.76525	0.81987	7.2e-12	4.37e-11	no	up	XP_009306088.1(calnexin isoform X1 [Danio rerio])	GO:0006457(biological_process:protein folding); GO:0005783(cellular_component:endoplasmic reticulum); GO:0030968(biological_process:endoplasmic reticulum unfolded protein response); GO:0016021(cellular_component:integral component of membrane); GO:0016020(cellular_component:membrane); GO:0051082(molecular_function:unfolded protein binding); GO:0005789(cellular_component:endoplasmic reticulum memb…	K08054	CANX	map05166(Human T-cell leukemia virus 1 infection); map04918(Thyroid hormone synthesis); map04145(Phagosome); map04612(Antigen processing and presentation); map04141(Protein processing in endoplasmic reticulum)	ENOG410XP7T(U:Intracellular trafficking, secretion, and vesicular transport)	ENOG410XP7T(Calnexin)	PF00262.20(Calreticulin:Calreticulin family); PF12685.9(SpoIIIAH:SpoIIIAH-like protein)	sp|Q5R440|CALX_PONAB(Calnexin OS=Pongo abelii OX=9601 GN=CANX PE=2 SV=2)	406757
ENSDARG00000102039	BX088559.1		118	1	0	1	1	no test	no test	1	0	1	1	no test	no test	1	0	1	1	no test	no test		GO:0003735(molecular_function:structural constituent of ribosome); GO:0005840(cellular_component:ribosome)
ENSDARG00000061976	sema6bb	sema domain, transmembrane domain (TM), and cytoplasmic domain, (semaphorin) 6Bb [Source:ZFIN;Acc:ZDB-GENE-081105-129]	1947	0.00976616	-6.67799	0.0877009	0.286762	no	down	5.83076	2.54368	0.00542063	0.0117883	yes	up	613.008	9.25976	1.79e-13	1.24e-12	yes	up	XP_021327709.1(semaphorin-6B [Danio rerio])	GO:0030215(molecular_function:semaphorin receptor binding); GO:0005515(molecular_function:protein binding)	K06842	SEMA6	map04360(Axon guidance)	ENOG410XQZC(S:Function unknown)	ENOG410XQZC(Sema domain, immunoglobulin domain (Ig), transmembrane domain (TM) and short cytoplasmic domain, (Semaphorin))	PF01403.21(Sema:Sema domain); PF01437.27(PSI:Plexin repeat)	sp|O70141|SEM6B_RAT(Semaphorin-6B OS=Rattus norvegicus OX=10116 GN=Sema6b PE=2 SV=1)	100148883
ENSDARG00000061981	lap3	leucine aminopeptidase 3 [Source:ZFIN;Acc:ZDB-GENE-060719-1]	2087	0.882562	-0.18023	0.437001	0.703734	no	down	1.03452	0.0489597	0.807367	0.852119	no	up	1.21167	0.276999	0.117191	0.17495	no	up	NP_001108319.1(cytosol aminopeptidase [Danio rerio])	GO:0005737(cellular_component:cytoplasm); GO:0004177(molecular_function:aminopeptidase activity); GO:0016787(molecular_function:hydrolase activity); GO:0019538(biological_process:protein metabolic process); GO:0004180(molecular_function:carboxypeptidase activity); GO:0030145(molecular_function:manganese ion binding); GO:0070006(molecular_function:metalloaminopeptidase activity); GO:0006508(biolog…	K11142	LAP3	map00480(Glutathione metabolism); map00330(Arginine and proline metabolism)	COG0260(E:Amino acid transport and metabolism)	COG0260(Presumably involved in the processing and regular turnover of intracellular proteins. Catalyzes the removal of unsubstituted N-terminal amino acids from various peptides (By similarity))	PF00883.23(Peptidase_M17:Cytosol aminopeptidase family, catalytic domain); PF02789.19(Peptidase_M17_N:Cytosol aminopeptidase family, N-terminal domain)	sp|Q5XGB9|AMPL_XENTR(Cytosol aminopeptidase OS=Xenopus tropicalis OX=8364 GN=lap3 PE=2 SV=1)	562854
ENSDARG00000005159	cyth1a	cytohesin 1a [Source:ZFIN;Acc:ZDB-GENE-030131-657]	1191	1.05925	0.0830422	0.780806	0.911616	no	up	0.851382	-0.232121	0.430642	0.518594	no	down	0.827493	-0.273182	0.271961	0.355235	no	down	XP_021330428.1(cytohesin-3 isoform X1 [Danio rerio])	GO:0055113(biological_process:epiboly involved in gastrulation with mouth forming second); GO:0032012(biological_process:regulation of ARF protein signal transduction); GO:0050790(biological_process:regulation of catalytic activity); GO:0005085(molecular_function:guanyl-nucleotide exchange factor activity)	K18441	CYTH	map04072(Phospholipase D signaling pathway); map04144(Endocytosis); map05131(Shigellosis); map05130(Pathogenic Escherichia coli infection); map05132(Salmonella infection)	COG5307(S:Function unknown)	COG5307(and Sec7 domain)	PF01369.22(Sec7:Sec7 domain); PF00169.31(PH:PH domain); PF15413.8(PH_11:Pleckstrin homology domain)	sp|O08967|CYH3_MOUSE(Cytohesin-3 OS=Mus musculus OX=10090 GN=Cyth3 PE=1 SV=1)	100537448
ENSDARG00000091127	klf15	Kruppel-like factor 15 [Source:ZFIN;Acc:ZDB-GENE-030131-7844]	2321	1.26676	0.341147	0.800109	0.920959	no	up	15.5894	3.9625	1.8e-08	1.12e-07	yes	up	12.9019	3.68951	4.84e-11	2.72e-10	yes	up	AAM75147.1(Krueppel-like factor 15 [Danio rerio])	GO:0000978(molecular_function:RNA polymerase II core promoter proximal region sequence-specific DNA binding); GO:0006357(biological_process:regulation of transcription from RNA polymerase II promoter); GO:0000981(molecular_function:RNA polymerase II transcription factor activity, sequence-specific DNA binding)	K09210	KLF15		COG5048(S:Function unknown)	COG5048(Zinc finger protein)	PF00096.28(zf-C2H2:Zinc finger, C2H2 type); PF13465.8(zf-H2C2_2:Zinc-finger double domain); PF13894.8(zf-C2H2_4:C2H2-type zinc finger)	sp|Q9UIH9|KLF15_HUMAN(Krueppel-like factor 15 OS=Homo sapiens OX=9606 GN=KLF15 PE=1 SV=1)	335901
ENSDARG00000041431	slc24a1	solute carrier family 24 member 1 [Source:ZFIN;Acc:ZDB-GENE-060503-191]	2325	0.0566083	-4.14284	0.179705	1	no	down	0.983992	-0.0232822	0.987053	0.990441	no	down	18.0244	4.17188	0.0774214	0.122101	no	up	XP_021323473.1(sodium/potassium/calcium exchanger 1 isoform X2 [Danio rerio])	GO:0015297(molecular_function:antiporter activity); GO:0060292(biological_process:long term synaptic depression); GO:0008273(molecular_function:calcium, potassium:sodium antiporter activity); GO:0005262(molecular_function:calcium channel activity); GO:0060291(biological_process:long-term synaptic potentiation); GO:0006874(biological_process:cellular calcium ion homeostasis); GO:0006811(biological…	K13749	SLC24A1, NCKX1	map04744(Phototransduction)	ENOG410Y9YY(P:Inorganic ion transport and metabolism)	ENOG410Y9YY(Solute carrier family 24 (Sodium potassium calcium exchanger), member)	PF01699.26(Na_Ca_ex:Sodium/calcium exchanger protein)	sp|Q9IAL8|NCKX1_CHICK(Sodium/potassium/calcium exchanger 1 OS=Gallus gallus OX=9031 GN=SLC24A1 PE=2 SV=1)	558299
ENSDARG00000090337	pprc1	PPARG related coactivator 1 [Source:ZFIN;Acc:ZDB-GENE-030131-9858]	4265	0.798649	-0.324367	0.385516	0.660661	no	down	1.46692	0.55279	0.0180149	0.0341223	no	up	1.89816	0.924601	0.00496761	0.0103176	no	up	XP_001338236.3(peroxisome proliferator-activated receptor gamma coactivator-related protein 1 [Danio rerio])	GO:0051091(biological_process:positive regulation of sequence-specific DNA binding transcription factor activity); GO:0016798(molecular_function:hydrolase activity, acting on glycosyl bonds); GO:0003676(molecular_function:nucleic acid binding); GO:0008134(molecular_function:transcription factor binding); GO:0003712(molecular_function:transcription cofactor activity); GO:0030374(molecular_function…	K17963	PPRC1, PRC		ENOG4111HH9(S:Function unknown); ENOG411204Y(S:Function unknown)	ENOG4111HH9(Peroxisome proliferator-activated receptor gamma, coactivator-related 1); ENOG411204Y(peroxisome proliferator-activated receptor gamma, coactivator-related 1)	PF00076.24(RRM_1:RNA recognition motif. (a.k.a. RRM, RBD, or RNP domain))	sp|Q6NZN1|PPRC1_MOUSE(Peroxisome proliferator-activated receptor gamma coactivator-related protein 1 OS=Mus musculus OX=10090 GN=Pprc1 PE=1 SV=1)	100002463
ENSDARG00000087873	eevs	2-epi-5-epi-valiolone synthase [Source:ZFIN;Acc:ZDB-GENE-131121-365]	1887	0.520061	-0.943247	0.0602039	0.228063	no	down	0.554568	-0.850564	0.0274422	0.0493768	no	down	1.10326	0.141774	0.754486	0.804633	no	up	XP_001343422.1(uncharacterized protein eevs [Danio rerio])	GO:0003856(molecular_function:3-dehydroquinate synthase activity); GO:0016829(molecular_function:lyase activity); GO:0017000(biological_process:antibiotic biosynthetic process)				COG0337(E:Amino acid transport and metabolism)	COG0337(3-dehydroquinate synthase)	PF01761.22(DHQ_synthase:3-dehydroquinate synthase); PF13685.8(Fe-ADH_2:Iron-containing alcohol dehydrogenase); PF00465.21(Fe-ADH:Iron-containing alcohol dehydrogenase)	sp|A1YPR2|CETA_ACTSX(2-epi-5-epi-valiolone synthase OS=Actinomyces sp. OX=29317 GN=cetA PE=1 SV=1)	100003999
ENSDARG00000015064	esrrd	estrogen-related receptor delta [Source:ZFIN;Acc:ZDB-GENE-040616-3]	1654	1.28117	0.357457	0.167279	0.421282	no	up	0.324525	-1.6236	3.49e-08	2.07e-07	yes	down	0.262347	-1.93045	1.86e-20	2.17e-19	yes	down	XP_001921093.3(estrogen-related receptor gamma [Danio rerio])	GO:0043565(molecular_function:sequence-specific DNA binding); GO:0003700(molecular_function:transcription factor activity, sequence-specific DNA binding); GO:0005634(cellular_component:nucleus); GO:0003707(molecular_function:steroid hormone receptor activity); GO:0006355(biological_process:regulation of transcription, DNA-templated); GO:0008270(molecular_function:zinc ion binding); GO:0005496(mol…	K08554	NR3B3, ESRRG		ENOG410XRZC(K:Transcription)	ENOG410XRZC(receptor)	PF00105.20(zf-C4:Zinc finger, C4 type (two domains))	sp|P62508|ERR3_HUMAN(Estrogen-related receptor gamma OS=Homo sapiens OX=9606 GN=ESRRG PE=1 SV=1)
ENSDARG00000101176	ugt1b7	UDP glucuronosyltransferase 1 family, polypeptide B7 [Source:ZFIN;Acc:ZDB-GENE-080227-15]	2480	1.71967	0.782132	0.459536	0.720231	no	up	5.55402	2.47353	0.000686192	0.0018328	yes	up	3.34558	1.74225	0.00235877	0.0052136	yes	up	NP_001166240.1(UDP glucuronosyltransferase 1 family, polypeptide B7 precursor [Danio rerio])	GO:0016021(cellular_component:integral component of membrane); GO:0016020(cellular_component:membrane); GO:0016740(molecular_function:transferase activity); GO:0016757(molecular_function:transferase activity, transferring glycosyl groups); GO:0015020(molecular_function:glucuronosyltransferase activity); GO:0008194(molecular_function:UDP-glycosyltransferase activity)	K00699	UGT	map05207(Chemical carcinogenesis - receptor activation); map05204(Chemical carcinogenesis - DNA adducts); map00983(Drug metabolism - other enzymes); map00982(Drug metabolism - cytochrome P450); map01240(Biosynthesis of cofactors); map04976(Bile secretion); map00040(Pentose and glucuronate interconversions); map00980(Metabolism of xenobiotics by cytochrome P450); map00860(Porphyrin metabolism); ma…	COG1819(S:Function unknown)	COG1819(Transferase)	PF00201.20(UDPGT:UDP-glucoronosyl and UDP-glucosyl transferase); PF04101.18(Glyco_tran_28_C:Glycosyltransferase family 28 C-terminal domain)	sp|Q64435|UD16_MOUSE(UDP-glucuronosyltransferase 1-6 OS=Mus musculus OX=10090 GN=Ugt1a6 PE=1 SV=1)	795261
ENSDARG00000097374	si:dkey-108k21.7	si:dkey-108k21.7 [Source:ZFIN;Acc:ZDB-GENE-131121-335]	940	0.269465	-1.89183	0.58805	1	no	down	8.17823	3.03179	0.008637	0.0178823	yes	up	31.5952	4.98163	0.00143881	0.00329457	yes	up	KAF4095420.1(hypothetical protein G5714_024498 [Onychostoma macrolepis])
ENSDARG00000111157	CR848784.2		1705	0.334455	-1.58012	0.695498	1	no	down	0.172043	-2.53916	0.529333	1	no	down	1	0	1	1	no test	no test
ENSDARG00000096848	CR855311.2		733	1.56943	0.650237	0.494219	0.74559	no	up	0.286339	-1.8042	0.0692396	0.11032	no	down	0.188096	-2.41046	0.00768887	0.0153714	yes	down
ENSDARG00000100373	si:ch211-175l6.1	si:ch211-175l6.1 [Source:ZFIN;Acc:ZDB-GENE-060503-861]	1015	1	0	1	1	no test	no test	1	0	1	1	no test	no test	1	0	1	1	no test	no test	NP_001038176.1(tripartite motif containing 35-24 [Danio rerio])	GO:0005737(cellular_component:cytoplasm); GO:0016567(biological_process:protein ubiquitination); GO:0061630(molecular_function:ubiquitin protein ligase activity); GO:0008270(molecular_function:zinc ion binding)	K12012	TRIM35		ENOG4111G04(S:Function unknown)	ENOG4111G04(tripartite motif containing)	PF13765.8(PRY:SPRY-associated domain)	sp|Q9UPQ4|TRI35_HUMAN(E3 ubiquitin-protein ligase TRIM35 OS=Homo sapiens OX=9606 GN=TRIM35 PE=1 SV=2)
ENSDARG00000108264	CR854959.2		117	1	0	1	1	no test	no test	1	0	1	1	no test	no test	1	0	1	1	no test	no test		GO:0003735(molecular_function:structural constituent of ribosome); GO:0005840(cellular_component:ribosome)
ENSDARG00000085083	BX072561.1		119	1	0	1	1	no test	no test	1	0	1	1	no test	no test	1	0	1	1	no test	no test
ENSDARG00000059557	xylt2	xylosyltransferase II [Source:ZFIN;Acc:ZDB-GENE-081022-125]	2726	0.412051	-1.27911	0.448807	0.713004	no	down	14.4196	3.84996	1.05e-09	7.97e-09	yes	up	35.5804	5.15301	5.23e-12	3.21e-11	yes	up	XP_009298134.1(xylosyltransferase 2 isoform X1 [Danio rerio])	GO:0030158(molecular_function:protein xylosyltransferase activity); GO:0050650(biological_process:chondroitin sulfate proteoglycan biosynthetic process); GO:0016020(cellular_component:membrane); GO:0003924(molecular_function:GTPase activity); GO:0000139(cellular_component:Golgi membrane); GO:0030166(biological_process:proteoglycan biosynthetic process); GO:0015012(biological_process:heparan sulfa…	K00771	XYLT	map00534(Glycosaminoglycan biosynthesis - heparan sulfate / heparin); map00532(Glycosaminoglycan biosynthesis - chondroitin sulfate / dermatan sulfate)	ENOG410XQ7M(S:Function unknown)	ENOG410XQ7M(Glucosaminyl (N-acetyl) transferase)	PF12529.10(Xylo_C:Xylosyltransferase C terminal); PF02485.23(Branch:Core-2/I-Branching enzyme)	sp|Q5QQ51|XYLT2_PANTR(Xylosyltransferase 2 OS=Pan troglodytes OX=9598 GN=XYLT2 PE=2 SV=1)	563446
ENSDARG00000116587	znf980	zinc finger protein 980 [Source:ZFIN;Acc:ZDB-GENE-110913-163]	1762	7.00464	2.80831	0.439462	1	no	up	12.2077	3.60972	0.0696127	0.110852	no	up	1.80463	0.851707	0.660698	0.724583	no	up	NP_001314932.1(zinc finger protein 239-like [Danio rerio])	GO:0003700(molecular_function:transcription factor activity, sequence-specific DNA binding); GO:0005634(cellular_component:nucleus); GO:0006355(biological_process:regulation of transcription, DNA-templated); GO:0006357(biological_process:regulation of transcription from RNA polymerase II promoter); GO:0000977(molecular_function:RNA polymerase II regulatory region sequence-specific DNA binding); G…				COG5048(S:Function unknown)	COG5048(Zinc finger protein)	PF13465.8(zf-H2C2_2:Zinc-finger double domain); PF00096.28(zf-C2H2:Zinc finger, C2H2 type); PF13894.8(zf-C2H2_4:C2H2-type zinc finger); PF13912.8(zf-C2H2_6:C2H2-type zinc finger); PF13909.8(zf-H2C2_5:C2H2-type zinc-finger domain); PF16622.7(zf-C2H2_11:zinc-finger C2H2-type)
ENSDARG00000111597	BX276085.2		119	1	0	1	1	no test	no test	1	0	1	1	no test	no test	1	0	1	1	no test	no test
ENSDARG00000075672	pms2	PMS1 homolog 2, mismatch repair system component [Source:ZFIN;Acc:ZDB-GENE-030131-686]	2940	1.95935	0.970379	0.0129161	0.0802585	no	up	0.973604	-0.0385935	0.904006	0.928532	no	down	0.514337	-0.959215	0.00526377	0.0108904	no	down	XP_021335962.1(mismatch repair endonuclease PMS2 [Danio rerio])	GO:0032389(cellular_component:MutLalpha complex); GO:0005634(cellular_component:nucleus); GO:0006298(biological_process:mismatch repair); GO:0030983(molecular_function:mismatched DNA binding); GO:0006974(biological_process:cellular response to DNA damage stimulus); GO:0032300(cellular_component:mismatch repair complex); GO:0140664(deleted:old GO); GO:0016887(molecular_function:ATPase activity); G…	K10858	PMS2	map03460(Fanconi anemia pathway); map03430(Mismatch repair)	COG0323(L:Replication, recombination and repair)	COG0323(This protein is involved in the repair of mismatches in DNA. It is required for dam-dependent methyl-directed DNA mismatch repair. May act as a molecular matchmaker , a protein that promotes the formation of a stable complex between two or more DNA-binding proteins in an ATP-dependent manner without itself being part of a final effector complex (By similarity))	PF08676.13(MutL_C:MutL C terminal dimerisation domain); PF01119.21(DNA_mis_repair:DNA mismatch repair protein, C-terminal domain); PF13589.8(HATPase_c_3:Histidine kinase-, DNA gyrase B-, and HSP90-like ATPase); PF02518.28(HATPase_c:Histidine kinase-, DNA gyrase B-, and HSP90-like ATPase)	sp|F1NQJ3|PMS2_CHICK(Mismatch repair endonuclease PMS2 OS=Gallus gallus OX=9031 GN=PMS2 PE=2 SV=3)	565276
ENSDARG00000103100	BX950220.2		389	1	0	1	1	no test	no test	1	0	1	1	no test	no test	1	0	1	1	no test	no test	XP_016382286.1(PREDICTED: uncharacterized protein LOC107719387 [Sinocyclocheilus rhinocerous])
ENSDARG00000078789	tmem184c	transmembrane protein 184C [Source:ZFIN;Acc:ZDB-GENE-090312-89]	6237	0.386131	-1.37284	0.0245397	0.126119	no	down	0.897258	-0.156404	0.776544	0.826719	no	down	2.38637	1.25482	0.00279054	0.00608357	yes	up	NP_001139068.1(transmembrane protein 184C [Danio rerio])	GO:0016021(cellular_component:integral component of membrane); GO:0016020(cellular_component:membrane); GO:0110165(cellular_component:cellular anatomical entity)				ENOG410XQ3V(S:Function unknown)	ENOG410XQ3V(transmembrane protein 184B)	PF03619.18(Solute_trans_a:Organic solute transporter Ostalpha)	sp|Q5ZMP3|T184C_CHICK(Transmembrane protein 184C OS=Gallus gallus OX=9031 GN=TMEM184C PE=2 SV=1)	567248
ENSDARG00000073789	zmp:0000000735	zmp:0000000735 [Source:ZFIN;Acc:ZDB-GENE-130530-738]	4887	0.372448	-1.42489	0.633896	1	no	down	11.2164	3.48754	4.75e-05	0.000162838	yes	up	32.2205	5.00991	7.65e-05	0.00021513	yes	up	XP_021325303.1(sterile alpha motif domain-containing protein 9-like [Danio rerio])	GO:0005737(cellular_component:cytoplasm); GO:0005515(molecular_function:protein binding)	K23949	SAMD9, SAMD9L		ENOG41124X3(S:Function unknown)	ENOG41124X3(sterile alpha motif domain containing)	PF00536.32(SAM_1:SAM domain (Sterile alpha motif)); PF07647.19(SAM_2:SAM domain (Sterile alpha motif))	sp|Q69Z37|SAM9L_MOUSE(Sterile alpha motif domain-containing protein 9-like OS=Mus musculus OX=10090 GN=Samd9l PE=1 SV=2)	101882987
ENSDARG00000043497	scrn2	secernin 2 [Source:NCBI gene;Acc:558306]	4707	0.375652	-1.41253	0.000298395	0.00432943	yes	down	0.45726	-1.12891	0.00145315	0.00360342	yes	down	1.25208	0.324329	0.255674	0.337941	no	up	NP_001025287.1(secernin-2 [Danio rerio])	GO:0006508(biological_process:proteolysis); GO:0016805(molecular_function:dipeptidase activity); GO:0070004(molecular_function:cysteine-type exopeptidase activity)	K14358	SCRN		COG4690(E:Amino acid transport and metabolism)	COG4690(dipeptidase activity)	PF03577.17(Peptidase_C69:Peptidase family C69)	sp|Q5TYS5|SCRN2_DANRE(Secernin-2 OS=Danio rerio OX=7955 GN=scrn2 PE=2 SV=1)	558306
ENSDARG00000075616	polr2k	polymerase (RNA) II (DNA directed) polypeptide K [Source:ZFIN;Acc:ZDB-GENE-070820-18]	384	0.922505	-0.116372	0.728157	0.886229	no	down	0.820935	-0.284661	0.309487	0.394513	no	down	0.918526	-0.122607	0.670106	0.732397	no	down	XP_030301346.1(DNA-directed RNA polymerases I, II, and III subunit RPABC4 isoform X2 [Calypte anna])	GO:0005736(cellular_component:DNA-directed RNA polymerase I complex); GO:0005666(cellular_component:DNA-directed RNA polymerase III complex); GO:0005665(cellular_component:DNA-directed RNA polymerase II, core complex); GO:0006351(biological_process:transcription, DNA-templated); GO:0003677(molecular_function:DNA binding); GO:0003899(molecular_function:DNA-directed RNA polymerase activity); GO:004…	K03009	RPABC4, RPB12, POLR2K	map03020(RNA polymerase); map05016(Huntington disease); map04623(Cytosolic DNA-sensing pathway)	COG1996(K:Transcription)	COG1996(DNA-dependent RNA polymerase catalyzes the transcription of DNA into RNA using the four ribonucleoside triphosphates as substrates)	PF03604.15(DNA_RNApol_7kD:DNA directed RNA polymerase, 7 kDa subunit); PF08792.12(A2L_zn_ribbon:A2L zinc ribbon domain)	sp|Q3ZBC0|RPAB4_BOVIN(DNA-directed RNA polymerases I, II, and III subunit RPABC4 OS=Bos taurus OX=9913 GN=POLR2K PE=1 SV=1)	796803
ENSDARG00000043171	cela1.4	chymotrypsin like elastase family member 1, tandem duplicate 4 [Source:ZFIN;Acc:ZDB-GENE-050626-127]	1373	0.255377	-1.9693	0.560918	1	no	down	0.244268	-2.03346	0.466961	1	no	down	0.995497	-0.00651111	0.998713	1	no	down	NP_001020358.1(chymotrypsin-like elastase family member 1.4 precursor [Danio rerio])	GO:0004252(molecular_function:serine-type endopeptidase activity); GO:0005615(cellular_component:extracellular space); GO:0016787(molecular_function:hydrolase activity); GO:0006508(biological_process:proteolysis); GO:0008233(molecular_function:peptidase activity); GO:0008236(molecular_function:serine-type peptidase activity)	K01326	CELA1		COG5640(O:Posttranslational modification, protein turnover, chaperones)	COG5640(protease)	PF00089.28(Trypsin:Trypsin); PF13365.8(Trypsin_2:Trypsin-like peptidase domain)	sp|Q7SIG3|ELA1_SALSA(Elastase-1 OS=Salmo salar OX=8030 PE=1 SV=1)	574008
ENSDARG00000097371	mcf2b	MCF.2 cell line derived transforming sequence b [Source:ZFIN;Acc:ZDB-GENE-091118-4]	1495	1.60688	0.684265	0.373692	0.650259	no	up	0.0688736	-3.8599	0.000185499	0.000562255	yes	down	0.044117	-4.50252	1e-09	4.95e-09	yes	down	KTF74354.1(hypothetical protein cypCar_00038227 [Cyprinus carpio])	GO:0005515(molecular_function:protein binding)	K20685	MCF2, ARHGEF14_21_22		ENOG410XNYV(T:Signal transduction mechanisms); ENOG410ZHVZ(D:Cell cycle control, cell division, chromosome partitioning); ENOG410XPCA(T:Signal transduction mechanisms)	ENOG410XNYV(mcf.2 cell line derived transforming sequence-like); ENOG410ZHVZ(MCF.2 cell line derived transforming sequence); ENOG410XPCA(mcf.2 cell line derived transforming)		sp|Q64096|MCF2L_MOUSE(Guanine nucleotide exchange factor DBS OS=Mus musculus OX=10090 GN=Mcf2l PE=1 SV=2)
ENSDARG00000096210	znf1050	zinc finger protein 1050 [Source:ZFIN;Acc:ZDB-GENE-110913-27]	2840	0.916666	-0.125532	0.784942	0.914066	no	down	1.01739	0.0248723	0.94748	0.960695	no	up	1.1487	0.199996	0.57069	0.643828	no	up	XP_017211087.1(gastrula zinc finger protein XlCGF8.2DB-like [Danio rerio])	GO:0005634(cellular_component:nucleus); GO:0006357(biological_process:regulation of transcription from RNA polymerase II promoter); GO:0000977(molecular_function:RNA polymerase II regulatory region sequence-specific DNA binding); GO:0000981(molecular_function:RNA polymerase II transcription factor activity, sequence-specific DNA binding)				COG5048(S:Function unknown)	COG5048(Zinc finger protein)	PF13465.8(zf-H2C2_2:Zinc-finger double domain); PF00096.28(zf-C2H2:Zinc finger, C2H2 type); PF13894.8(zf-C2H2_4:C2H2-type zinc finger); PF13912.8(zf-C2H2_6:C2H2-type zinc finger); PF12171.10(zf-C2H2_jaz:Zinc-finger double-stranded RNA-binding)
ENSDARG00000094516	es1	es1 protein [Source:NCBI gene;Acc:30237]	1057	6.68001	2.73985	8.11e-05	0.00145712	yes	up	0.0273708	-5.19122	0.00253144	0.00595353	yes	down	0.00429	-7.86481	1.19e-09	5.83e-09	yes	down	Q90257.2(RecName: Full=ES1 protein, mitochondrial; Flags: Precursor [Danio rerio])	GO:0070584(biological_process:mitochondrion morphogenesis); GO:0005739(cellular_component:mitochondrion)				COG3155(Q:Secondary metabolites biosynthesis, transport and catabolism)	COG3155(Isoprenoid biosynthesis protein with amidotransferase-like domain)	PF01965.26(DJ-1_PfpI:DJ-1/PfpI family)	sp|Q90257|ES1_DANRE(ES1 protein, mitochondrial OS=Danio rerio OX=7955 GN=es1 PE=1 SV=2)	30237
ENSDARG00000079440	coro2ba	coronin, actin binding protein, 2Ba [Source:ZFIN;Acc:ZDB-GENE-050518-1]	2230	1.99374	0.995475	0.360896	0.637876	no	up	4.74751	2.24717	0.0184803	0.0349022	yes	up	2.48158	1.31126	0.00169713	0.00383679	yes	up	XP_021333547.1(coronin-2B isoform X1 [Danio rerio])	GO:0016020(cellular_component:membrane); GO:0030036(biological_process:actin cytoskeleton organization); GO:0051015(molecular_function:actin filament binding); GO:0005515(molecular_function:protein binding)	K13887	CORO2		ENOG410XQAD(S:Function unknown)	ENOG410XQAD(Coronin, actin binding protein)	PF08953.13(DUF1899:Domain of unknown function (DUF1899)); PF16300.7(WD40_4:Type of WD40 repeat); PF00400.34(WD40:WD domain, G-beta repeat); PF12894.9(ANAPC4_WD40:Anaphase-promoting complex subunit 4 WD40 domain)	sp|Q9UQ03|COR2B_HUMAN(Coronin-2B OS=Homo sapiens OX=9606 GN=CORO2B PE=1 SV=4)	560235
ENSDARG00000114259	CR792439.2		115	2.16487	1.11428	0.381741	0.656791	no	up	0.0573778	-4.12336	0.0105419	0.0212613	yes	down	0.0268366	-5.21965	0.00689619	0.0139371	yes	down		GO:0003735(molecular_function:structural constituent of ribosome); GO:0005840(cellular_component:ribosome)
ENSDARG00000117317	CABZ01044022.1		632	1	0	1	1	no test	no test	1	0	1	1	no test	no test	1	0	1	1	no test	no test	KAF7664099.1(hypothetical protein LDENG_00189080 [Lucifuga dentata])
ENSDARG00000077584	cln6a	CLN6 transmembrane ER protein a [Source:ZFIN;Acc:ZDB-GENE-041010-57]	1748	1.12917	0.175259	0.554731	0.785475	no	up	1.37337	0.457721	0.0910274	0.139911	no	up	1.25715	0.330156	0.200736	0.276264	no	up	NP_001005982.1(ceroid-lipofuscinosis neuronal protein 6a [Danio rerio])	GO:0016021(cellular_component:integral component of membrane); GO:0016020(cellular_component:membrane); GO:0005783(cellular_component:endoplasmic reticulum); GO:0007040(biological_process:lysosome organization)	K12359	CLN6		ENOG410ZY0K(U:Intracellular trafficking, secretion, and vesicular transport)	ENOG410ZY0K(Ceroid-lipofuscinosis, neuronal 6, late infantile, variant)	PF15156.8(CLN6:Ceroid-lipofuscinosis neuronal protein 6)	sp|Q5JZQ8|CLN6_CANLF(Ceroid-lipofuscinosis neuronal protein 6 homolog OS=Canis lupus familiaris OX=9615 GN=CLN6 PE=2 SV=1)	449809
ENSDARG00000117784	CU151886.3		1602	0.335197	-1.57692	0.549032	1	no	down	0.831271	-0.266609	0.872081	0.903654	no	down	2.58426	1.36975	0.579346	0.651483	no	up	XP_026119713.1(SCAN domain-containing protein 3-like [Carassius auratus])	GO:0046983(molecular_function:protein dimerization activity); GO:0032197(biological_process:transposition, RNA-mediated)
ENSDARG00000117477	CR847563.2		470	1	0	1	1	no test	no test	1	0	1	1	no test	no test	1	0	1	1	no test	no test
ENSDARG00000117273	FO905052.1		3322	0.0814469	-3.618	0.30278	1	no	down	0.382103	-1.38797	0.424559	1	no	down	4.86668	2.28294	0.527788	1	no	up	NP_001076479.1(uncharacterized protein LOC100009641 [Danio rerio])	GO:0005085(molecular_function:guanyl-nucleotide exchange factor activity)	K23860	PLEKHG4		ENOG410XSWY(T:Signal transduction mechanisms); ENOG410XPCA(T:Signal transduction mechanisms)	ENOG410XSWY(pleckstrin homology domain containing, family G (with RhoGef domain) member); ENOG410XPCA(mcf.2 cell line derived transforming)		sp|Q96PX9|PKH4B_HUMAN(Pleckstrin homology domain-containing family G member 4B OS=Homo sapiens OX=9606 GN=PLEKHG4B PE=1 SV=4)
ENSDARG00000117630	CR855123.1		1275	1	0	1	1	no test	no test	1	0	1	1	no test	no test	1	0	1	1	no test	no test
ENSDARG00000117250	BX908803.2		882	10.248	3.35727	0.225762	1	no	up	0.631198	-0.663835	0.870766	1	no	down	0.0635863	-3.97514	0.122375	0.181575	no	down
ENSDARG00000090301	usp48	ubiquitin specific peptidase 48 [Source:ZFIN;Acc:ZDB-GENE-050522-197]	6559	1.28294	0.359449	0.14309	0.384886	no	up	0.591107	-0.758509	0.00399908	0.00899516	no	down	0.477636	-1.06602	2.93e-14	2.17e-13	yes	down	XP_005172973.1(ubiquitin carboxyl-terminal hydrolase 48 [Danio rerio])	GO:0005829(cellular_component:cytosol); GO:1904888(biological_process:cranial skeletal system development); GO:0004197(molecular_function:cysteine-type endopeptidase activity); GO:0005515(molecular_function:protein binding); GO:0006511(biological_process:ubiquitin-dependent protein catabolic process); GO:0005634(cellular_component:nucleus); GO:0016579(biological_process:protein deubiquitination);…	K11858	USP48		COG5077(O:Posttranslational modification, protein turnover, chaperones)	COG5077(ubiquitin carboxyl-terminal hydrolase)	PF00443.31(UCH:Ubiquitin carboxyl-terminal hydrolase); PF13423.8(UCH_1:Ubiquitin carboxyl-terminal hydrolase); PF06337.14(DUSP:DUSP domain); PF00240.25(ubiquitin:Ubiquitin family)	sp|Q86UV5|UBP48_HUMAN(Ubiquitin carboxyl-terminal hydrolase 48 OS=Homo sapiens OX=9606 GN=USP48 PE=1 SV=1)	100332674
ENSDARG00000002190	chmp2bb	charged multivesicular body protein 2Bb [Source:NCBI gene;Acc:405840]	1986	0.790257	-0.339606	0.125608	0.356255	no	down	0.971481	-0.0417429	0.857617	0.89212	no	down	1.27188	0.346959	0.0912692	0.140959	no	up	NP_998069.1(charged multivesicular body protein 2b [Danio rerio])	GO:0007034(biological_process:vacuolar transport); GO:0000815(cellular_component:ESCRT III complex); GO:0005829(cellular_component:cytosol); GO:0032509(biological_process:endosome transport via multivesicular body sorting pathway); GO:0005771(cellular_component:multivesicular body); GO:0045324(biological_process:late endosome to vacuole transport); GO:0015031(biological_process:protein transport)…	K12192	CHMP2B	map04144(Endocytosis); map04217(Necroptosis); map05022(Pathways of neurodegeneration - multiple diseases); map05014(Amyotrophic lateral sclerosis)	ENOG4111QA0(N:Cell motility)	ENOG4111QA0(Charged multivesicular body protein 2B)	PF03357.23(Snf7:Snf7)	sp|Q6NXD2|CHM2B_DANRE(Charged multivesicular body protein 2b OS=Danio rerio OX=7955 GN=chmp2b PE=2 SV=1)	405840
ENSDARG00000089032	si:ch211-154o6.2	si:ch211-154o6.2 [Source:ZFIN;Acc:ZDB-GENE-030131-2855]	1311	4.06487	2.02321	2.2e-07	7.98e-06	yes	up	1.58693	0.666241	0.245755	0.325868	no	up	0.404242	-1.30671	0.00186323	0.0041891	yes	down	XP_009290526.1(zinc finger protein 384 isoform X3 [Danio rerio])	GO:0000978(molecular_function:RNA polymerase II core promoter proximal region sequence-specific DNA binding); GO:0006357(biological_process:regulation of transcription from RNA polymerase II promoter); GO:0000981(molecular_function:RNA polymerase II transcription factor activity, sequence-specific DNA binding)	K23480	ZNF362_384, LIN-29	map04361(Axon regeneration)	COG5048(S:Function unknown)	COG5048(Zinc finger protein)	PF00096.28(zf-C2H2:Zinc finger, C2H2 type); PF13465.8(zf-H2C2_2:Zinc-finger double domain); PF13894.8(zf-C2H2_4:C2H2-type zinc finger); PF12874.9(zf-met:Zinc-finger of C2H2 type)	sp|Q8TF68|ZN384_HUMAN(Zinc finger protein 384 OS=Homo sapiens OX=9606 GN=ZNF384 PE=1 SV=2)	568558
ENSDARG00000060564	slc25a21	solute carrier family 25 member 21 [Source:ZFIN;Acc:ZDB-GENE-060929-664]	1954	1.52112	0.605131	0.336098	0.615993	no	up	2.72782	1.44775	0.00110346	0.00281324	yes	up	1.85199	0.889075	0.0272224	0.0484213	no	up	NP_001070100.1(mitochondrial 2-oxodicarboxylate carrier [Danio rerio])	GO:0016021(cellular_component:integral component of membrane); GO:0055085(biological_process:transmembrane transport)	K15110	SLC25A21, ODC		ENOG410XRZG(O:Posttranslational modification, protein turnover, chaperones)	ENOG410XRZG(solute carrier family 25 (mitochondrial oxoadipate carrier), member 21)	PF00153.29(Mito_carr:Mitochondrial carrier protein)	sp|A0JN87|ODC_BOVIN(Mitochondrial 2-oxodicarboxylate carrier OS=Bos taurus OX=9913 GN=SLC25A21 PE=2 SV=1)	767694
ENSDARG00000105517	FP015866.2		605	1	0	1	1	no test	no test	1	0	1	1	no test	no test	1	0	1	1	no test	no test	XP_016089210.1(PREDICTED: lariat debranching enzyme-like [Sinocyclocheilus grahami])	GO:0008419(molecular_function:RNA lariat debranching enzyme activity); GO:0005634(cellular_component:nucleus); GO:0000398(biological_process:mRNA splicing, via spliceosome); GO:0000375(biological_process:RNA splicing, via transesterification reactions); GO:0016788(molecular_function:hydrolase activity, acting on ester bonds); GO:0006397(biological_process:mRNA processing)	K18328	DBR1		ENOG410XP0F(S:Function unknown)	ENOG410XP0F(debranching enzyme)		sp|Q7T3E4|DBR1_DANRE(Lariat debranching enzyme OS=Danio rerio OX=7955 GN=dbr1 PE=1 SV=1)
ENSDARG00000095304	si:ch211-207c6.2	si:ch211-207c6.2 [Source:ZFIN;Acc:ZDB-GENE-060526-90]	741	1.70254	0.767687	0.183833	0.446198	no	up	0.759228	-0.397395	0.427581	0.515398	no	down	0.46075	-1.11795	0.0281649	0.0498692	yes	down	ROL51415.1(hypothetical protein DPX16_22511, partial [Anabarilius grahami])
ENSDARG00000015887	b2ml	beta-2-microglobulin, like [Source:ZFIN;Acc:ZDB-GENE-040426-2136]	3654	0.779284	-0.359778	0.3707	0.647567	no	down	1.16611	0.221709	0.586327	0.66434	no	up	1.53929	0.622269	0.0215872	0.0392151	no	up	NP_998291.2(beta-2-microglobulin, like precursor [Danio rerio])	GO:0002474(biological_process:antigen processing and presentation of peptide antigen via MHC class I); GO:0042612(cellular_component:MHC class I protein complex); GO:0005576(cellular_component:extracellular region); GO:0006955(biological_process:immune response)	K08055	B2M	map05166(Human T-cell leukemia virus 1 infection); map05163(Human cytomegalovirus infection); map05168(Herpes simplex virus 1 infection); map05169(Epstein-Barr virus infection); map05170(Human immunodeficiency virus 1 infection); map04612(Antigen processing and presentation)	ENOG410YTDG(O:Posttranslational modification, protein turnover, chaperones)	ENOG410YTDG(Component of the class I major histocompatibility complex (MHC). Involved in the presentation of peptide antigens to the immune system (By similarity))	PF07654.17(C1-set:Immunoglobulin C1-set domain); PF13927.8(Ig_3:Immunoglobulin domain)	sp|O42197|B2MG_ICTPU(Beta-2-microglobulin OS=Ictalurus punctatus OX=7998 GN=b2m PE=3 SV=1)	791742
ENSDARG00000104022	gcgra	glucagon receptor a [Source:ZFIN;Acc:ZDB-GENE-050516-1]	4650	3.41711	1.77278	0.111155	0.330903	no	up	7.40307	2.88812	0.000389234	0.00109775	yes	up	2.24539	1.16697	0.0957681	0.146835	no	up	XP_009298002.1(glucagon receptor isoform X1 [Danio rerio])	GO:0017046(molecular_function:peptide hormone binding); GO:0008528(molecular_function:G-protein coupled peptide receptor activity); GO:0004930(molecular_function:G-protein coupled receptor activity); GO:0038192(biological_process:gastric inhibitory peptide signaling pathway); GO:0016021(cellular_component:integral component of membrane); GO:0016020(cellular_component:membrane); GO:0004888(molecul…	K04583	GCGR	map04080(Neuroactive ligand-receptor interaction); map04922(Glucagon signaling pathway)	ENOG410XRS2(U:Intracellular trafficking, secretion, and vesicular transport)	ENOG410XRS2(Receptor)	PF00002.26(7tm_2:7 transmembrane receptor (Secretin family)); PF02793.24(HRM:Hormone receptor domain)	sp|P30082|GLR_RAT(Glucagon receptor OS=Rattus norvegicus OX=10116 GN=Gcgr PE=1 SV=2)	562973
ENSDARG00000100171	CU638702.1		233	1	0	1	1	no test	no test	1	0	1	1	no test	no test	1	0	1	1	no test	no test
ENSDARG00000100154	FP067440.1		741	0.113918	-3.13393	0.049957	0.202777	no	down	0.0295059	-5.08285	0.000606901	0.0016391	yes	down	0.277049	-1.85179	0.555647	0.630014	no	down
ENSDARG00000090912	npc2	Niemann-Pick disease, type C2 [Source:NCBI gene;Acc:282673]	1023	0.533942	-0.905245	0.00160271	0.0168956	no	down	3.89567	1.96187	1.06e-14	1.58e-13	yes	up	7.56283	2.91893	4.26e-91	6.57e-89	yes	up	NP_775331.1(NPC intracellular cholesterol transporter 2 precursor [Danio rerio])	GO:0032934(molecular_function:sterol binding); GO:0015485(molecular_function:cholesterol binding); GO:0015918(biological_process:sterol transport); GO:0032367(biological_process:intracellular cholesterol transport); GO:0005764(cellular_component:lysosome); GO:0033344(biological_process:cholesterol efflux); GO:0005576(cellular_component:extracellular region); GO:0005783(cellular_component:endoplas…	K13443	NPC2	map04979(Cholesterol metabolism); map04142(Lysosome)	ENOG4111Q8S(S:Function unknown)	ENOG4111Q8S(Niemann-Pick disease, type C2)	PF02221.17(E1_DerP2_DerF2:ML domain)	sp|Q9DGJ3|NPC2_DANRE(NPC intracellular cholesterol transporter 2 OS=Danio rerio OX=7955 GN=npc2 PE=2 SV=1)	282673
ENSDARG00000017929	ncoa2	nuclear receptor coactivator 2 [Source:NCBI gene;Acc:81884]	7903	1.18837	0.248979	0.206796	0.476358	no	up	1.60021	0.678265	5.73e-06	2.32e-05	no	up	1.39042	0.475518	0.000441691	0.00110128	no	up	XP_009295611.1(nuclear receptor coactivator 2 isoform X1 [Danio rerio])	GO:0032502(biological_process:developmental process); GO:0048511(biological_process:rhythmic process); GO:0006355(biological_process:regulation of transcription, DNA-templated); GO:0003713(molecular_function:transcription coactivator activity); GO:0005634(cellular_component:nucleus); GO:0035257(molecular_function:nuclear hormone receptor binding); GO:0030374(molecular_function:ligand-dependent nu…	K11255	NCOA2, TIF2, KAT13C	map04919(Thyroid hormone signaling pathway); map04915(Estrogen signaling pathway)	ENOG410XRJI(K:Transcription); ENOG410XPF9(K:Transcription)	ENOG410XRJI(aryl hydrocarbon receptor nuclear); ENOG410XPF9(Nuclear receptor coactivator)	PF14598.8(PAS_11:PAS domain); PF07469.14(DUF1518:Domain of unknown function (DUF1518)); PF16665.7(NCOA_u2:Unstructured region on nuclear receptor coactivator protein); PF08832.12(SRC-1:Steroid receptor coactivator); PF08815.12(Nuc_rec_co-act:Nuclear receptor coactivator); PF16279.7(DUF4927:Domain of unknown function (DUF4927)); PF00989.27(PAS:PAS fold); PF13426.9(PAS_9:PAS domain)	sp|Q98TW1|NCOA2_DANRE(Nuclear receptor coactivator 2 OS=Danio rerio OX=7955 GN=ncoa2 PE=1 SV=1)	81884
ENSDARG00000089202	nkl.3	NK-lysin tandem duplicate 3 [Source:ZFIN;Acc:ZDB-GENE-131127-147]	630	1	0	1	1	no test	no test	6.40936	2.68018	0.497908	1	no	up	5.40234	2.43358	0.538287	1	no	up	NP_001298722.1(NK-lysin tandem duplicate 3 precursor [Danio rerio])	GO:0042742(biological_process:defense response to bacterium); GO:0006629(biological_process:lipid metabolic process)				ENOG4110RV0(S:Function unknown)	ENOG4110RV0(Saposin-like type B, region 1)	PF05184.17(SapB_1:Saposin-like type B, region 1); PF03489.19(SapB_2:Saposin-like type B, region 2)		103909013
ENSDARG00000061173	st14a	suppression of tumorigenicity 14a [Source:ZFIN;Acc:ZDB-GENE-030131-6496]	4563	1.21247	0.277955	0.321208	0.602917	no	up	2.19734	1.13576	1.34e-05	5.08e-05	yes	up	1.87549	0.907271	1.36e-05	4.24e-05	no	up	XP_005159306.1(matriptase isoform X1 [Danio rerio])	GO:0004252(molecular_function:serine-type endopeptidase activity); GO:0016020(cellular_component:membrane); GO:0002009(biological_process:morphogenesis of an epithelium); GO:0016787(molecular_function:hydrolase activity); GO:0016021(cellular_component:integral component of membrane); GO:0008283(biological_process:cell proliferation); GO:0005515(molecular_function:protein binding); GO:0016485(biol…	K08670	ST14, PRSS14	map05206(MicroRNAs in cancer)	COG5640(O:Posttranslational modification, protein turnover, chaperones)	COG5640(protease)	PF00089.28(Trypsin:Trypsin); PF00431.22(CUB:CUB domain); PF00057.20(Ldl_recept_a:Low-density lipoprotein receptor domain class A); PF01390.22(SEA:SEA domain); PF09342.13(DUF1986:Domain of unknown function (DUF1986)); PF02408.22(CUB_2:CUB-like domain); PF13365.8(Trypsin_2:Trypsin-like peptidase domain)	sp|P56677|ST14_MOUSE(Suppressor of tumorigenicity 14 protein homolog OS=Mus musculus OX=10090 GN=St14 PE=1 SV=2)	678603
ENSDARG00000107793	CR318590.1		116	1	0	1	1	no test	no test	1	0	1	1	no test	no test	1	0	1	1	no test	no test		GO:0003735(molecular_function:structural constituent of ribosome); GO:0005840(cellular_component:ribosome)
ENSDARG00000106169	CABZ01053221.2		117	1	0	1	1	no test	no test	1	0	1	1	no test	no test	1	0	1	1	no test	no test		GO:0003735(molecular_function:structural constituent of ribosome); GO:0005840(cellular_component:ribosome)
ENSDARG00000039490	pitpnaa	phosphatidylinositol transfer protein, alpha a [Source:ZFIN;Acc:ZDB-GENE-040426-744]	1779	1.12714	0.172668	0.698541	0.869109	no	up	3.84772	1.944	3.54e-09	2.48e-08	yes	up	3.53715	1.82259	3.33e-10	1.73e-09	yes	up	NP_957229.1(phosphatidylinositol transfer protein, alpha a [Danio rerio])	GO:0005737(cellular_component:cytoplasm); GO:0005548(molecular_function:phospholipid transporter activity); GO:0015914(biological_process:phospholipid transport); GO:0035091(molecular_function:phosphatidylinositol binding); GO:0005829(cellular_component:cytosol); GO:0008525(molecular_function:phosphatidylcholine transporter activity); GO:0008526(molecular_function:phosphatidylinositol transporter…				COG5083(S:Function unknown)	COG5083(phosphatidylinositol transfer protein)	PF02121.20(IP_trans:Phosphatidylinositol transfer protein)	sp|P53810|PIPNA_MOUSE(Phosphatidylinositol transfer protein alpha isoform OS=Mus musculus OX=10090 GN=Pitpna PE=1 SV=2)	393909
ENSDARG00000044191	gxylt2	glucoside xylosyltransferase 2 [Source:ZFIN;Acc:ZDB-GENE-070424-64]	2168	1	0	1	1	no test	no test	397.12	8.63343	8.33e-12	8.58e-11	yes	up	335.594	8.39057	4.13e-11	2.34e-10	yes	up	NP_001103670.1(glucoside xylosyltransferase 2 precursor [Danio rerio])	GO:0005575(cellular_component:cellular_component); GO:0035252(molecular_function:UDP-xylosyltransferase activity); GO:0016021(cellular_component:integral component of membrane); GO:0016266(biological_process:O-glycan processing); GO:0016757(molecular_function:transferase activity, transferring glycosyl groups)	K13676	GXYLT	map00514(Other types of O-glycan biosynthesis)	ENOG410XRNY(S:Function unknown)	ENOG410XRNY(Glucoside xylosyltransferase)	PF01501.22(Glyco_transf_8:Glycosyl transferase family 8)	sp|A0PJZ3|GXLT2_HUMAN(Glucoside xylosyltransferase 2 OS=Homo sapiens OX=9606 GN=GXYLT2 PE=2 SV=2)	567541
ENSDARG00000108229	BX571701.4		116	1	0	1	1	no test	no test	1	0	1	1	no test	no test	1	0	1	1	no test	no test	KAG1940794.1(retinol dehydrogenase 8-like [Pimephales promelas])	GO:0003735(molecular_function:structural constituent of ribosome); GO:0005840(cellular_component:ribosome)
ENSDARG00000005115	calub	calumenin b [Source:NCBI gene;Acc:394057]	1907	0.881298	-0.182297	0.523032	0.764888	no	down	3.6223	1.85691	5.93e-18	1.3e-16	yes	up	4.23874	2.08364	1.25e-36	3.48e-35	yes	up	XP_005159040.1(calumenin-B isoform X1 [Danio rerio])	GO:0005794(cellular_component:Golgi apparatus); GO:0005783(cellular_component:endoplasmic reticulum); GO:0042470(cellular_component:melanosome); GO:0005789(cellular_component:endoplasmic reticulum membrane); GO:0005576(cellular_component:extracellular region); GO:0005509(molecular_function:calcium ion binding); GO:0033018(cellular_component:sarcoplasmic reticulum lumen)	K23901	CALU		ENOG410XRVE(S:Function unknown)	ENOG410XRVE(EF-hand calcium binding domain)	PF00036.34(EF-hand_1:EF hand); PF13499.8(EF-hand_7:EF-hand domain pair); PF13405.8(EF-hand_6:EF-hand domain); PF13202.8(EF-hand_5:EF hand)	sp|Q7SXV9|CALUB_DANRE(Calumenin-B OS=Danio rerio OX=7955 GN=calub PE=2 SV=1)	394057
ENSDARG00000053166	chic1	cysteine-rich hydrophobic domain 1 [Source:ZFIN;Acc:ZDB-GENE-030131-7763]	1741	1.22083	0.287859	0.369566	0.646508	no	up	0.762397	-0.391387	0.108049	0.16202	no	down	0.64474	-0.633211	0.0170724	0.0316783	no	down	NP_001188392.1(cysteine-rich hydrophobic domain-containing protein 1 [Danio rerio])	GO:0016021(cellular_component:integral component of membrane); GO:0016020(cellular_component:membrane)				ENOG4111JK6(U:Intracellular trafficking, secretion, and vesicular transport)	ENOG4111JK6(Cysteine-rich hydrophobic domain)	PF10256.11(Erf4:Golgin subfamily A member 7/ERF4 family)	sp|Q5VXU3|CHIC1_HUMAN(Cysteine-rich hydrophobic domain-containing protein 1 OS=Homo sapiens OX=9606 GN=CHIC1 PE=2 SV=2)	564524
ENSDARG00000057276	iqca1	IQ motif containing with AAA domain 1 [Source:ZFIN;Acc:ZDB-GENE-050208-768]	3119	1.80776	0.854205	0.145922	0.38933	no	up	0.509927	-0.971637	0.119306	0.176507	no	down	0.292995	-1.77105	5.14e-05	0.000148024	yes	down	NP_001092201.2(dynein regulatory complex protein 11 [Danio rerio])	GO:0016887(molecular_function:ATPase activity); GO:0005524(molecular_function:ATP binding); GO:0005515(molecular_function:protein binding)	K24837	IQCA, DRC11		COG0464(O:Posttranslational modification, protein turnover, chaperones)	COG0464(Aaa atpase)	PF00004.31(AAA:ATPase family associated with various cellular activities (AAA)); PF00612.29(IQ:IQ calmodulin-binding motif)	sp|Q86XH1|DRC11_HUMAN(Dynein regulatory complex protein 11 OS=Homo sapiens OX=9606 GN=IQCA1 PE=2 SV=1)	553364
ENSDARG00000010601	mtmr10	myotubularin related protein 10 [Source:NCBI gene;Acc:555239]	2298	0.992329	-0.0111096	0.973276	0.991821	no	down	1.26115	0.334741	0.208823	0.284524	no	up	1.31318	0.393059	0.163108	0.232028	no	up	XP_005168938.1(myotubularin-related protein 10 isoform X1 [Danio rerio])	GO:0046856(biological_process:phosphatidylinositol dephosphorylation); GO:0004438(molecular_function:phosphatidylinositol-3-phosphatase activity)	K18085	MTMR10_11_12		ENOG410XPTU(S:Function unknown)	ENOG410XPTU(Myotubularin related protein)	PF06602.16(Myotub-related:Myotubularin-like phosphatase domain); PF12578.10(3-PAP:Myotubularin-associated protein)	sp|A0JMF6|MTMRA_DANRE(Myotubularin-related protein 10 OS=Danio rerio OX=7955 GN=mtmr10 PE=2 SV=1)	555239
ENSDARG00000079238	trim59	tripartite motif containing 59 [Source:ZFIN;Acc:ZDB-GENE-060724-2]	4443	1.41045	0.496158	0.228743	0.503206	no	up	0.591522	-0.757496	0.0953825	0.145679	no	down	0.436047	-1.19744	1.96e-06	6.83e-06	yes	down	XP_009289682.1(tripartite motif-containing protein 59 isoform X2 [Danio rerio])	GO:0005737(cellular_component:cytoplasm); GO:0016021(cellular_component:integral component of membrane); GO:0005654(cellular_component:nucleoplasm); GO:0000785(cellular_component:chromatin); GO:0008270(molecular_function:zinc ion binding); GO:0004842(molecular_function:ubiquitin-protein transferase activity); GO:0045893(biological_process:positive regulation of transcription, DNA-templated)	K12028	TRIM59		ENOG4111FF0(S:Function unknown); ENOG410ZJQM(O:Posttranslational modification, protein turnover, chaperones); COG2319(S:Function unknown); ENOG4111G04(S:Function unknown)	ENOG4111FF0(RING); ENOG410ZJQM(tripartite motif containing 59); COG2319(wd repeat); ENOG4111G04(tripartite motif containing)	PF00643.26(zf-B_box:B-box zinc finger); PF13445.8(zf-RING_UBOX:RING-type zinc-finger); PF13923.8(zf-C3HC4_2:Zinc finger, C3HC4 type (RING finger)); PF13920.8(zf-C3HC4_3:Zinc finger, C3HC4 type (RING finger)); PF00097.27(zf-C3HC4:Zinc finger, C3HC4 type (RING finger)); PF13639.8(zf-RING_2:Ring finger domain); PF14634.8(zf-RING_5:zinc-RING finger domain); PF15227.8(zf-C3HC4_4:zinc finger of C3HC4-t…	sp|Q922Y2|TRI59_MOUSE(Tripartite motif-containing protein 59 OS=Mus musculus OX=10090 GN=Trim59 PE=1 SV=2)	100006971
ENSDARG00000086104	slco5a1a	solute carrier organic anion transporter family member 5A1a [Source:ZFIN;Acc:ZDB-GENE-090316-1]	4370	0.399649	-1.3232	0.00127421	0.014084	yes	down	0.95966	-0.0594053	0.87735	0.907815	no	down	2.46805	1.30337	9.58e-07	3.46e-06	yes	up	NP_001340277.1(solute carrier organic anion transporter family member 5A1a precursor [Danio rerio])	GO:0016021(cellular_component:integral component of membrane); GO:0016020(cellular_component:membrane); GO:0055085(biological_process:transmembrane transport); GO:0022857(molecular_function:transmembrane transporter activity); GO:0005515(molecular_function:protein binding); GO:0005886(cellular_component:plasma membrane); GO:0006811(biological_process:ion transport)	K14356	SLCO5A		ENOG410XRSF(P:Inorganic ion transport and metabolism)	ENOG410XRSF(transporter activity)	PF03137.22(OATP:Organic Anion Transporter Polypeptide (OATP) family); PF07690.18(MFS_1:Major Facilitator Superfamily); PF07648.17(Kazal_2:Kazal-type serine protease inhibitor domain); PF00050.23(Kazal_1:Kazal-type serine protease inhibitor domain)	sp|Q9H2Y9|SO5A1_HUMAN(Solute carrier organic anion transporter family member 5A1 OS=Homo sapiens OX=9606 GN=SLCO5A1 PE=2 SV=2)	570033
ENSDARG00000020642	gtdc1	glycosyltransferase-like domain containing 1 [Source:NCBI gene;Acc:550132]	4267	0.811442	-0.30144	0.59224	0.808711	no	down	1.16422	0.219366	0.635288	0.708804	no	up	1.47691	0.562583	0.124229	0.183895	no	up	XP_021334324.1(glycosyltransferase-like domain-containing protein 1 isoform X1 [Danio rerio])	GO:0016757(molecular_function:transferase activity, transferring glycosyl groups); GO:0007417(biological_process:central nervous system development)				ENOG410ZWWX(S:Function unknown)	ENOG410ZWWX(glycosyltransferase-like domain containing 1)	PF12038.10(DUF3524:Domain of unknown function (DUF3524)); PF00534.22(Glycos_transf_1:Glycosyl transferases group 1)	sp|Q568B7|GTDC1_DANRE(Glycosyltransferase-like domain-containing protein 1 OS=Danio rerio OX=7955 GN=gtdc1 PE=2 SV=2)	550132
ENSDARG00000108953	si:ch211-283g2.2	si:ch211-283g2.2 [Source:ZFIN;Acc:ZDB-GENE-060526-151]	1170	1.12903	0.175085	0.934838	0.977043	no	up	0.551035	-0.859785	0.620872	0.695996	no	down	0.502185	-0.993708	0.566523	0.640024	no	down	AAI48181.1(Clec10a protein, partial [Danio rerio])		K06721;K10060	CLEC10A, CLECSF13, CLECSF14, CD301;CLEC4F, CLECSF13		ENOG410XPJ1(S:Function unknown)	ENOG410XPJ1(c-type lectin domain family)	PF00059.23(Lectin_C:Lectin C-type domain)	sp|P02706|ASGR1_RAT(Asialoglycoprotein receptor 1 OS=Rattus norvegicus OX=10116 GN=Asgr1 PE=1 SV=2)
ENSDARG00000057263	zgc:173729	zgc:173729 [Source:ZFIN;Acc:ZDB-GENE-071004-64]	1492	57.7408	5.85152	0.00184391	0.0188786	yes	up	15.4609	3.95056	0.0965388	1	no	up	0.27337	-1.87108	0.0671488	0.107807	no	down	NP_001103200.1(uncharacterized protein LOC798311 [Danio rerio])	GO:0010951(biological_process:negative regulation of endopeptidase activity); GO:0005615(cellular_component:extracellular space); GO:0004867(molecular_function:serine-type endopeptidase inhibitor activity)	K13963	SERPINB	map05146(Amoebiasis)	COG4826(O:Posttranslational modification, protein turnover, chaperones)	COG4826(serine-type endopeptidase inhibitor activity)	PF00079.22(Serpin:Serpin (serine protease inhibitor))	sp|P05619|ILEU_HORSE(Leukocyte elastase inhibitor OS=Equus caballus OX=9796 GN=SERPINB1 PE=1 SV=3)	798311
ENSDARG00000092571	CU394254.2		282	1	0	1	1	no test	no test	1.22939	0.297946	0.941792	1	no	up	1.03913	0.0553736	0.989173	1	no	up	XP_021328378.1(uncharacterized protein LOC110438973 [Danio rerio])					ENOG4111I63(S:Function unknown)	ENOG4111I63(Reverse transcriptase (RNA-dependent DNA polymerase))
ENSDARG00000099933	ppa1a	inorganic pyrophosphatase 1a [Source:ZFIN;Acc:ZDB-GENE-040426-1695]	1369	0.978651	-0.031133	0.980777	0.994379	no	down	0.0888847	-3.49192	0.0218072	0.0404336	yes	down	0.0926753	-3.43167	5.57e-05	0.000159698	yes	down	NP_957027.1(inorganic pyrophosphatase 2, mitochondrial [Danio rerio])	GO:0005737(cellular_component:cytoplasm); GO:0016787(molecular_function:hydrolase activity); GO:0004427(molecular_function:inorganic diphosphatase activity); GO:0005829(cellular_component:cytosol); GO:0000287(molecular_function:magnesium ion binding); GO:0006796(biological_process:phosphate-containing compound metabolic process); GO:0046872(molecular_function:metal ion binding)	K01507	ppa	map00190(Oxidative phosphorylation)	COG0221(C:Energy production and conversion)	COG0221(Pyrophosphate phospho-hydrolase)	PF00719.21(Pyrophosphatase:Inorganic pyrophosphatase)	sp|P37980|IPYR_BOVIN(Inorganic pyrophosphatase OS=Bos taurus OX=9913 GN=PPA1 PE=1 SV=2)	393706
ENSDARG00000043970	lrpprc	leucine-rich pentatricopeptide repeat containing [Source:ZFIN;Acc:ZDB-GENE-030131-7887]	4829	1.01878	0.0268424	0.941233	0.979848	no	up	2.43033	1.28115	0.00029776	0.000863747	yes	up	2.45282	1.29444	3.28e-12	2.04e-11	yes	up	NP_001136064.1(leucine-rich PPR motif-containing protein, mitochondrial [Danio rerio])	GO:0005515(molecular_function:protein binding)	K17964	LRPPRC		ENOG410XSG9(S:Function unknown)	ENOG410XSG9(leucine-rich pentatricopeptide repeat containing)	PF13041.8(PPR_2:PPR repeat family); PF01535.22(PPR:PPR repeat); PF13812.8(PPR_3:Pentatricopeptide repeat domain); PF17177.6(PPR_long:Pentacotripeptide-repeat region of PRORP); PF12854.9(PPR_1:PPR repeat)	sp|Q28C74|LPPRC_XENTR(Leucine-rich PPR motif-containing protein, mitochondrial OS=Xenopus tropicalis OX=8364 GN=lrpprc PE=2 SV=1)	557195
ENSDARG00000091521	MAP3K11	si:cabz01078036.1 [Source:ZFIN;Acc:ZDB-GENE-160728-33]	2661	0.684828	-0.546186	0.666258	0.851437	no	down	9.34423	3.22408	7.3e-15	1.11e-13	yes	up	14.1649	3.82425	2.03e-09	9.77e-09	yes	up	XP_005172193.3(mitogen-activated protein kinase kinase kinase 11-like [Danio rerio])	GO:0004674(molecular_function:protein serine/threonine kinase activity); GO:0006468(biological_process:protein phosphorylation); GO:0005515(molecular_function:protein binding); GO:0005524(molecular_function:ATP binding); GO:0004672(molecular_function:protein kinase activity)	K04419	MAP3K11, MLK3	map04932(Non-alcoholic fatty liver disease); map04010(MAPK signaling pathway)	COG0515(T:Signal transduction mechanisms)	COG0515(Serine Threonine protein kinase)	PF07714.19(PK_Tyr_Ser-Thr:Protein tyrosine and serine/threonine kinase); PF00069.27(Pkinase:Protein kinase domain); PF07653.19(SH3_2:Variant SH3 domain); PF00018.30(SH3_1:SH3 domain); PF14604.8(SH3_9:Variant SH3 domain)	sp|Q80XI6|M3K11_MOUSE(Mitogen-activated protein kinase kinase kinase 11 OS=Mus musculus OX=10090 GN=Map3k11 PE=1 SV=1)	101886393
ENSDARG00000101796	CR759955.1		77	1	0	1	1	no test	no test	1	0	1	1	no test	no test	1	0	1	1	no test	no test
ENSDARG00000029936	grtp1a	growth hormone regulated TBC protein 1a [Source:NCBI gene;Acc:406711]	1661	0.651454	-0.618265	0.0667574	0.243078	no	down	0.569832	-0.811392	0.00274352	0.00640727	no	down	0.902373	-0.148204	0.595431	0.66587	no	down	NP_998567.1(growth hormone-regulated TBC protein 1-A [Danio rerio])	GO:0090630(biological_process:activation of GTPase activity); GO:0006886(biological_process:intracellular protein transport); GO:0005096(molecular_function:GTPase activator activity)	K19953	GRTP1, TBC1D6, MSB3_4		COG5210(S:Function unknown)	COG5210(TBC1 domain family member)	PF00566.20(RabGAP-TBC:Rab-GTPase-TBC domain)	sp|Q6PBU5|GRT1A_DANRE(Growth hormone-regulated TBC protein 1-A OS=Danio rerio OX=7955 GN=grtp1a PE=2 SV=1)	406711
ENSDARG00000039929	ckmt2b	creatine kinase, mitochondrial 2b (sarcomeric) [Source:ZFIN;Acc:ZDB-GENE-040426-1654]	1378	1.90445	0.929377	0.00396965	0.0341485	no	up	3.47103	1.79536	8.33e-08	4.64e-07	yes	up	1.88636	0.915609	0.000362365	0.000915151	no	up	NP_956991.1(creatine kinase S-type, mitochondrial [Danio rerio])	GO:0016772(molecular_function:transferase activity, transferring phosphorus-containing groups); GO:0016301(molecular_function:kinase activity); GO:0004111(molecular_function:creatine kinase activity); GO:0005739(cellular_component:mitochondrion); GO:0046314(biological_process:phosphocreatine biosynthetic process); GO:0003824(molecular_function:catalytic activity); GO:0005524(molecular_function:AT…	K00933	E2.7.3.2	map00330(Arginine and proline metabolism)	COG3869(E:Amino acid transport and metabolism)	COG3869(ATP guanido phosphotransferase)	PF00217.21(ATP-gua_Ptrans:ATP:guanido phosphotransferase, C-terminal catalytic domain); PF02807.17(ATP-gua_PtransN:ATP:guanido phosphotransferase, N-terminal domain)	sp|P11009|KCRS_CHICK(Creatine kinase S-type, mitochondrial OS=Gallus gallus OX=9031 GN=CKMT2 PE=1 SV=2)	799492
ENSDARG00000076914	lacc1	laccase (multicopper oxidoreductase) domain containing 1 [Source:ZFIN;Acc:ZDB-GENE-081104-155]	4486	0.30892	-1.69469	0.384693	1	no	down	3.58633	1.84251	0.0464595	0.0781099	no	up	11.9717	3.58156	0.00698837	0.0141033	yes	up	XP_001919421.1(laccase domain-containing protein 1 [Danio rerio])	GO:0017061(molecular_function:S-methyl-5-thioadenosine phosphorylase activity); GO:0004000(molecular_function:adenosine deaminase activity); GO:0005507(molecular_function:copper ion binding); GO:0046872(molecular_function:metal ion binding)	K05810	LACC1, yfiH	map00270(Cysteine and methionine metabolism); map01232(Nucleotide metabolism); map00230(Purine metabolism)	COG1496(S:Function unknown)	COG1496(Multi-copper polyphenol oxidoreductase laccase)	PF02578.17(Cu-oxidase_4:Multi-copper polyphenol oxidoreductase laccase)	sp|Q8BZT9|LACC1_MOUSE(Purine nucleoside phosphorylase LACC1 OS=Mus musculus OX=10090 GN=Lacc1 PE=1 SV=1)	100005054
ENSDARG00000104128	snx2	sorting nexin 2 [Source:ZFIN;Acc:ZDB-GENE-051120-45]	1521	0.947632	-0.0776019	0.831707	0.935165	no	down	0.865795	-0.207903	0.541153	0.623874	no	down	0.946903	-0.0787114	0.750189	0.800868	no	down	NP_001032787.1(sorting nexin-2 [Danio rerio])	GO:0006897(biological_process:endocytosis); GO:0035091(molecular_function:phosphatidylinositol binding); GO:0006886(biological_process:intracellular protein transport); GO:0030904(cellular_component:retromer complex); GO:0030027(cellular_component:lamellipodium); GO:0031901(cellular_component:early endosome membrane)	K17917	SNX1_2	map04144(Endocytosis)	COG5391(U:Intracellular trafficking, secretion, and vesicular transport)	COG5391(sorting nexin)	PF09325.12(Vps5:Vps5 C terminal like); PF03700.15(Sorting_nexin:Sorting nexin, N-terminal domain)	sp|O60749|SNX2_HUMAN(Sorting nexin-2 OS=Homo sapiens OX=9606 GN=SNX2 PE=1 SV=2)
ENSDARG00000035273	tmtc2b	transmembrane O-mannosyltransferase targeting cadherins 2b [Source:ZFIN;Acc:ZDB-GENE-081031-100]	1784	2.45074	1.29322	0.459658	0.720231	no	up	45.7062	5.51432	0.000852119	0.0022271	yes	up	19.1976	4.26285	7.15e-22	9.11e-21	yes	up	XP_021323440.1(transmembrane and TPR repeat-containing protein 2 isoform X1 [Danio rerio])	GO:0005783(cellular_component:endoplasmic reticulum); GO:0006486(biological_process:protein glycosylation); GO:0016021(cellular_component:integral component of membrane); GO:0016020(cellular_component:membrane); GO:0004169(molecular_function:dolichyl-phosphate-mannose-protein mannosyltransferase activity); GO:0005789(cellular_component:endoplasmic reticulum membrane); GO:0005515(molecular_functio…	K23424	TMTC		ENOG410XP5Q(S:Function unknown); ENOG41100E7(S:Function unknown); COG0457(S:Function unknown)	ENOG410XP5Q(Transmembrane and tetratricopeptide repeat containing); ENOG41100E7(Domain of unknown function (DUF1736)); COG0457(repeat-containing protein)	PF07719.19(TPR_2:Tetratricopeptide repeat); PF00515.30(TPR_1:Tetratricopeptide repeat); PF13181.8(TPR_8:Tetratricopeptide repeat); PF08409.13(DUF1736:Domain of unknown function (DUF1736)); PF13424.8(TPR_12:Tetratricopeptide repeat); PF13432.8(TPR_16:Tetratricopeptide repeat); PF13414.8(TPR_11:TPR repeat); PF13431.8(TPR_17:Tetratricopeptide repeat); PF13176.8(TPR_7:Tetratricopeptide repeat); PF133…	sp|Q8N394|TMTC2_HUMAN(Protein O-mannosyl-transferase TMTC2 OS=Homo sapiens OX=9606 GN=TMTC2 PE=1 SV=1)	555381
ENSDARG00000087440	ponzr4	plac8 onzin related protein 4 [Source:ZFIN;Acc:ZDB-GENE-050411-6]	1109	0.889392	-0.169108	0.949325	0.983403	no	down	0.874979	-0.19268	0.945176	0.958872	no	down	1.02013	0.028748	0.991643	0.993624	no	up	NP_001314909.1(plac8 onzin related protein 4 [Danio rerio])	GO:0005575(cellular_component:cellular_component); GO:0008150(biological_process:biological_process); GO:0003674(molecular_function:molecular_function)				ENOG4112AWU(S:Function unknown)	ENOG4112AWU(PLAC8 family)	PF04749.19(PLAC8:PLAC8 family)	sp|Q6DK99|CNFNB_XENLA(Cornifelin homolog B OS=Xenopus laevis OX=8355 GN=cnfn-b PE=3 SV=1)	557748
ENSDARG00000093658	tm7sf3	transmembrane 7 superfamily member 3 [Source:ZFIN;Acc:ZDB-GENE-030131-1770]	3807	0.817225	-0.291196	0.476522	0.733112	no	down	3.03197	1.60026	1.22e-06	5.59e-06	yes	up	3.81997	1.93356	1.54e-15	1.26e-14	yes	up	XP_693713.2(transmembrane 7 superfamily member 3 [Danio rerio])	GO:0016021(cellular_component:integral component of membrane)				ENOG41117R0(S:Function unknown)	ENOG41117R0(transmembrane 7 superfamily member 3)	PF13886.8(DUF4203:Domain of unknown function (DUF4203))	sp|Q5FVF4|TM7S3_RAT(Transmembrane 7 superfamily member 3 OS=Rattus norvegicus OX=10116 GN=Tm7sf3 PE=2 SV=1)	565343
ENSDARG00000043797	cdc5l	CDC5 cell division cycle 5-like (S. pombe) [Source:ZFIN;Acc:ZDB-GENE-040426-821]	2786	1.0809	0.112227	0.540125	0.775648	no	up	1.1274	0.173001	0.268359	0.350813	no	up	1.07692	0.106907	0.333816	0.419107	no	up	NP_957378.2(cell division cycle 5-like protein [Danio rerio])	GO:0000398(biological_process:mRNA splicing, via spliceosome); GO:0008380(biological_process:RNA splicing); GO:0006357(biological_process:regulation of transcription from RNA polymerase II promoter); GO:0051301(biological_process:cell division); GO:0000974(cellular_component:Prp19 complex); GO:0006397(biological_process:mRNA processing); GO:0000981(molecular_function:RNA polymerase II transcripti…	K12860	CDC5L, CDC5, CEF1	map03040(Spliceosome)	COG5147(K:Transcription)	COG5147(Myblike DNAbinding domain containing protein)	PF11831.10(Myb_Cef:pre-mRNA splicing factor component); PF00249.33(Myb_DNA-binding:Myb-like DNA-binding domain); PF13921.8(Myb_DNA-bind_6:Myb-like DNA-binding domain)	sp|Q2KJC1|CDC5L_BOVIN(Cell division cycle 5-like protein OS=Bos taurus OX=9913 GN=CDC5L PE=2 SV=1)	394059
ENSDARG00000043796	ms4a17a.7	membrane-spanning 4-domains, subfamily A, member 17A.7 [Source:ZFIN;Acc:ZDB-GENE-080829-2]	998	2.15497	1.10767	0.650069	1	no	up	32.3072	5.01378	2.8e-08	1.69e-07	yes	up	15.6588	3.9689	7.88e-06	2.54e-05	yes	up	XP_005165009.1(membrane-spanning 4-domains, subfamily A, member 17A.7 isoform X1 [Danio rerio])	GO:0016021(cellular_component:integral component of membrane)	K22190	MS4A3S		ENOG4112CBR(S:Function unknown)	ENOG4112CBR(membrane-spanning 4-domains subfamily A member)	PF04103.17(CD20:CD20-like family)	sp|Q96JQ5|M4A4A_HUMAN(Membrane-spanning 4-domains subfamily A member 4A OS=Homo sapiens OX=9606 GN=MS4A4A PE=1 SV=1)	550409
ENSDARG00000101081	ptprub	protein tyrosine phosphatase receptor type Ub [Source:NCBI gene;Acc:335096]	4658	0.709107	-0.495926	0.53714	0.773842	no	down	2.98085	1.57572	0.0378962	0.0654191	no	up	4.30237	2.10513	9.4e-13	6.14e-12	yes	up	XP_009290693.1(receptor-type tyrosine-protein phosphatase U isoform X1 [Danio rerio])	GO:0016020(cellular_component:membrane); GO:0016791(molecular_function:phosphatase activity); GO:0016311(biological_process:dephosphorylation); GO:0006470(biological_process:protein dephosphorylation); GO:0004725(molecular_function:protein tyrosine phosphatase activity); GO:0030154(biological_process:cell differentiation); GO:0005515(molecular_function:protein binding); GO:0005886(cellular_compon…	K16662	PTPRU		COG5599(T:Signal transduction mechanisms)	COG5599(protein tyrosine phosphatase)	PF00102.29(Y_phosphatase:Protein-tyrosine phosphatase); PF00629.25(MAM:MAM domain, meprin/A5/mu); PF00041.23(fn3:Fibronectin type III domain); PF13927.8(Ig_3:Immunoglobulin domain)	sp|B3DK56|PTPRU_DANRE(Receptor-type tyrosine-protein phosphatase U OS=Danio rerio OX=7955 GN=ptpru PE=2 SV=1)	335096
ENSDARG00000010478	hsp90aa1.1	heat shock protein 90, alpha (cytosolic), class A member 1, tandem duplicate 1 [Source:NCBI gene;Acc:30591]	2543	1.04857	0.0684215	0.865484	0.949721	no	up	6.43574	2.68611	1.89e-12	2.13e-11	yes	up	6.36667	2.67054	2.43e-45	9.42e-44	yes	up	Q90474.3(RecName: Full=Heat shock protein HSP 90-alpha 1 [Danio rerio])	GO:0006457(biological_process:protein folding); GO:0097718(molecular_function:disordered domain specific binding); GO:0034605(biological_process:cellular response to heat); GO:0030240(biological_process:skeletal muscle thin filament assembly); GO:0050821(biological_process:protein stabilization); GO:0045429(biological_process:positive regulation of nitric oxide biosynthetic process); GO:0016887(m…	K04079	HSP90A, htpG	map05207(Chemical carcinogenesis - receptor activation); map05215(Prostate cancer); map04915(Estrogen signaling pathway); map04657(IL-17 signaling pathway); map05200(Pathways in cancer); map04914(Progesterone-mediated oocyte maturation); map04659(Th17 cell differentiation); map04151(PI3K-Akt signaling pathway); map04621(NOD-like receptor signaling pathway); map05418(Fluid shear stress and atheros…	COG0326(O:Posttranslational modification, protein turnover, chaperones)	COG0326(Molecular chaperone. Has ATPase activity (By similarity))	PF00183.20(HSP90:Hsp90 protein); PF02518.28(HATPase_c:Histidine kinase-, DNA gyrase B-, and HSP90-like ATPase); PF13589.8(HATPase_c_3:Histidine kinase-, DNA gyrase B-, and HSP90-like ATPase)	sp|Q90474|H90A1_DANRE(Heat shock protein HSP 90-alpha 1 OS=Danio rerio OX=7955 GN=hsp90a.1 PE=1 SV=3)	30591
ENSDARG00000099959	smyhc1	slow myosin heavy chain 1 [Source:ZFIN;Acc:ZDB-GENE-030131-271]	6147	1.30554	0.384651	0.0896057	0.291026	no	up	2.66823	1.41588	1.96e-06	8.66e-06	yes	up	2.11361	1.07971	5.69e-08	2.36e-07	yes	up	XP_005162977.1(slow myosin heavy chain 1 isoform X1 [Danio rerio])	GO:0031444(biological_process:slow-twitch skeletal muscle fiber contraction); GO:0030240(biological_process:skeletal muscle thin filament assembly); GO:0071688(biological_process:striated muscle myosin thick filament assembly); GO:0051015(molecular_function:actin filament binding); GO:0000166(molecular_function:nucleotide binding); GO:0003779(molecular_function:actin binding); GO:0016459(cellular…	K10352	MYH9s	map05130(Pathogenic Escherichia coli infection); map04530(Tight junction); map04810(Regulation of actin cytoskeleton); map04270(Vascular smooth muscle contraction)	COG5022(Z:Cytoskeleton)	COG5022(myosin heavy chain)	PF00063.23(Myosin_head:Myosin head (motor domain)); PF01576.21(Myosin_tail_1:Myosin tail); PF02736.21(Myosin_N:Myosin N-terminal SH3-like domain)	sp|Q02566|MYH6_MOUSE(Myosin-6 OS=Mus musculus OX=10090 GN=Myh6 PE=1 SV=2)	321552
ENSDARG00000025147	cd63	CD63 molecule [Source:ZFIN;Acc:ZDB-GENE-030131-180]	1294	1	0	1	1	no test	no test	105.701	6.72384	0.0854689	0.132567	no	up	89.3072	6.4807	0.0973957	0.14888	no	up	NP_955837.1(CD63 antigen [Danio rerio])	GO:0042470(cellular_component:melanosome); GO:0016021(cellular_component:integral component of membrane); GO:0009986(cellular_component:cell surface); GO:0035188(biological_process:hatching); GO:0005764(cellular_component:lysosome); GO:0005765(cellular_component:lysosomal membrane); GO:0005576(cellular_component:extracellular region); GO:1900746(biological_process:regulation of vascular endotheli…	K06497	CD63, MLA1, TSPAN30	map05205(Proteoglycans in cancer); map04142(Lysosome)	ENOG4111IRY(S:Function unknown)	ENOG4111IRY(tetraspanin)	PF00335.22(Tetraspanin:Tetraspanin family)	sp|Q9XSK2|CD63_BOVIN(CD63 antigen OS=Bos taurus OX=9913 GN=CD63 PE=2 SV=4)	321461
ENSDARG00000100756	CR926128.3		149	1	0	1	1	no test	no test	1	0	1	1	no test	no test	1	0	1	1	no test	no test	XP_039895646.1(sodium/calcium exchanger 2b isoform X2 [Simochromis diagramma])	GO:0005634(cellular_component:nucleus); GO:0046872(molecular_function:metal ion binding); GO:0005685(cellular_component:U1 snRNP); GO:0030627(molecular_function:pre-mRNA 5'-splice site binding); GO:0000395(biological_process:mRNA 5'-splice site recognition)
ENSDARG00000009250	etfb	electron transfer flavoprotein subunit beta [Source:ZFIN;Acc:ZDB-GENE-040426-1931]	1388	0.864398	-0.210233	0.350788	0.629028	no	down	2.02377	1.01704	1.77e-06	7.89e-06	yes	up	2.41281	1.27072	5.64e-24	8.06e-23	yes	up	NP_998163.1(electron transfer flavoprotein subunit beta [Danio rerio])	GO:0005759(cellular_component:mitochondrial matrix); GO:0022900(biological_process:electron transport chain); GO:0005739(cellular_component:mitochondrion); GO:0009055(molecular_function:electron carrier activity)	K03521	fixA, etfB		COG2086(C:Energy production and conversion)	COG2086(Electron transfer flavoprotein)	PF01012.23(ETF:Electron transfer flavoprotein domain)	sp|P38117|ETFB_HUMAN(Electron transfer flavoprotein subunit beta OS=Homo sapiens OX=9606 GN=ETFB PE=1 SV=3)	406271
ENSDARG00000082467	dre-mir-142b	dre-mir-142b [Source:miRBase;Acc:MI0002006]	86	1	0	1	1	no test	no test	1	0	1	1	no test	no test	1	0	1	1	no test	no test		GO:0035195(biological_process:gene silencing by miRNA)	K17022	MIR142						100033665
ENSDARG00000033172	nr2f5	nuclear receptor subfamily 2, group F, member 5 [Source:NCBI gene;Acc:30427]	3077	1.21592	0.282044	0.406174	0.679999	no	up	2.32253	1.21569	2.07e-07	1.08e-06	yes	up	1.97589	0.9825	0.000333004	0.000847223	no	up	NP_571261.1(nuclear receptor subfamily 2 group F member 5 [Danio rerio])	GO:0043565(molecular_function:sequence-specific DNA binding); GO:0032526(biological_process:response to retinoic acid); GO:0030154(biological_process:cell differentiation); GO:0003700(molecular_function:transcription factor activity, sequence-specific DNA binding); GO:1904888(biological_process:cranial skeletal system development); GO:0005634(cellular_component:nucleus); GO:0048856(biological_pro…	K08702	NR2F5, SVP46		ENOG410XRZC(K:Transcription)	ENOG410XRZC(receptor)	PF00104.32(Hormone_recep:Ligand-binding domain of nuclear hormone receptor); PF00105.20(zf-C4:Zinc finger, C4 type (two domains))	sp|Q06726|NR2F5_DANRE(Nuclear receptor subfamily 2 group F member 5 OS=Danio rerio OX=7955 GN=nr2f5 PE=2 SV=1)	30427
ENSDARG00000080493	CR388231.1		111	1	0	1	1	no test	no test	1	0	1	1	no test	no test	1	0	1	1	no test	no test		GO:0006396(biological_process:RNA processing); GO:0005730(cellular_component:nucleolus)
ENSDARG00000036107	txnipa	thioredoxin interacting protein a [Source:ZFIN;Acc:ZDB-GENE-030804-10]	2753	1.16419	0.219322	0.197843	0.464934	no	up	1.82033	0.864196	0.00016359	0.000501932	no	up	1.61524	0.691752	0.000100492	0.000277622	no	up	NP_956381.1(thioredoxin interacting protein a [Danio rerio])	GO:0015031(biological_process:protein transport); GO:0005737(cellular_component:cytoplasm); GO:0031625(molecular_function:ubiquitin protein ligase binding)	K20910	TXNIP	map04621(NOD-like receptor signaling pathway)	ENOG41102NY(S:Function unknown)	ENOG41102NY(Arrestin domain containing)	PF00339.31(Arrestin_N:Arrestin (or S-antigen), N-terminal domain); PF02752.24(Arrestin_C:Arrestin (or S-antigen), C-terminal domain); PF03643.17(Vps26:Vacuolar protein sorting-associated protein 26)	sp|Q2HY40|TXNIP_PIG(Thioredoxin-interacting protein OS=Sus scrofa OX=9823 GN=TXNIP PE=2 SV=1)	368359
ENSDARG00000002758	dedd1	death effector domain-containing 1 [Source:ZFIN;Acc:ZDB-GENE-000616-2]	2529	1.57348	0.653957	0.0568486	0.220361	no	up	0.0861177	-3.53755	1.59e-18	3.72e-17	yes	down	0.0567372	-4.13956	9.82e-132	3.69e-129	yes	down	NP_571677.2(death effector domain-containing 1 [Danio rerio])	GO:0008625(biological_process:extrinsic apoptotic signaling pathway via death domain receptors); GO:0005730(cellular_component:nucleolus); GO:0006915(biological_process:apoptotic process); GO:0005515(molecular_function:protein binding); GO:0003677(molecular_function:DNA binding); GO:0042981(biological_process:regulation of apoptotic process)				ENOG410XV3E(K:Transcription)	ENOG410XV3E(Death effector domain containing 2)	PF01335.23(DED:Death effector domain)	sp|Q8QZV0|DEDD2_MOUSE(DNA-binding death effector domain-containing protein 2 OS=Mus musculus OX=10090 GN=Dedd2 PE=2 SV=1)	58125
ENSDARG00000096862	CR936975.1		576	0.185053	-2.43399	0.540771	1	no	down	0.370981	-1.43058	0.643627	1	no	down	2.06594	1.0468	0.795062	1	no	up	XP_009297891.1(LOW QUALITY PROTEIN: insulin-like [Danio rerio])		K04526	INS	map05215(Prostate cancer); map04114(Oocyte meiosis); map04015(Rap1 signaling pathway); map04014(Ras signaling pathway); map04010(MAPK signaling pathway); map04213(Longevity regulating pathway - multiple species); map04072(Phospholipase D signaling pathway); map04211(Longevity regulating pathway); map04810(Regulation of actin cytoskeleton); map04960(Aldosterone-regulated sodium reabsorption); map0…
ENSDARG00000110879	BX908804.2		1585	2.32577	1.21771	0.762813	1	no	up	0.631198	-0.663835	0.870766	1	no	down	0.280298	-1.83497	0.649275	1	no	down	XP_021330511.1(interferon-induced very large GTPase 1-like [Danio rerio])	GO:0000166(molecular_function:nucleotide binding); GO:0005525(molecular_function:GTP binding)				ENOG410YBCR(S:Function unknown); ENOG4111GYZ(S:Function unknown); ENOG410ZHK4(S:Function unknown)	ENOG410YBCR(-); ENOG4111GYZ(gTPase, IMAP family member); ENOG410ZHK4(AIG1 family)	PF04548.18(AIG1:AIG1 family)	sp|Q9UG22|GIMA2_HUMAN(GTPase IMAP family member 2 OS=Homo sapiens OX=9606 GN=GIMAP2 PE=1 SV=2)
ENSDARG00000099604	BX842700.1		758	10.4986	3.39212	0.223603	1	no	up	0.631198	-0.663835	0.870766	1	no	down	0.0620189	-4.01115	0.12327	0.182744	no	down	RXN35317.1(hypothetical protein ROHU_014317 [Labeo rohita])
ENSDARG00000078527	lingo4b	leucine rich repeat and Ig domain containing 4b [Source:ZFIN;Acc:ZDB-GENE-091214-3]	1889	0.268191	-1.89867	0.0257631	0.130127	no	down	0.962771	-0.0547355	0.936168	0.952408	no	down	3.6818	1.88041	0.00177851	0.00401248	yes	up	NP_001082850.1(leucine-rich repeat and immunoglobulin-like domain-containing nogo receptor-interacting protein 4b precursor [Danio rerio])	GO:0005615(cellular_component:extracellular space); GO:0005154(molecular_function:epidermal growth factor receptor binding); GO:0016021(cellular_component:integral component of membrane); GO:0016020(cellular_component:membrane); GO:0031012(cellular_component:extracellular matrix); GO:0005515(molecular_function:protein binding)	K23533	LINGO, LRRN6		COG4886(S:Function unknown)	COG4886(leucine Rich Repeat)	PF13855.8(LRR_8:Leucine rich repeat); PF13306.8(LRR_5:BspA type Leucine rich repeat region (6 copies)); PF12799.9(LRR_4:Leucine Rich repeats (2 copies)); PF07679.18(I-set:Immunoglobulin I-set domain); PF13927.8(Ig_3:Immunoglobulin domain); PF00047.27(ig:Immunoglobulin domain); PF01462.20(LRRNT:Leucine rich repeat N-terminal domain); PF13895.8(Ig_2:Immunoglobulin domain); PF07686.19(V-set:Immunogl…	sp|A4IIW9|LIGO1_XENTR(Leucine-rich repeat and immunoglobulin-like domain-containing nogo receptor-interacting protein 1 OS=Xenopus tropicalis OX=8364 GN=lingo1 PE=2 SV=1)	559074
ENSDARG00000108767	CR933820.1		117	1	0	1	1	no test	no test	1	0	1	1	no test	no test	1	0	1	1	no test	no test		GO:0003735(molecular_function:structural constituent of ribosome); GO:0005840(cellular_component:ribosome)
ENSDARG00000109042	BX255881.1		116	1	0	1	1	no test	no test	1	0	1	1	no test	no test	1	0	1	1	no test	no test		GO:0003735(molecular_function:structural constituent of ribosome); GO:0005840(cellular_component:ribosome)
[truncated: 32,037 more rows]
